# Supplementary material for: Functional dissection of inherited non-coding variation influencing multiple myeloma risk
Source: Nat Commun. 2022 Jan 10;13:151. doi: 10.1038/s41467-021-27666-x (PMC8748989; doi:10.1038/s41467-021-27666-x)
Supplement: Supplementary file 4 — Supplementary Data 1 [file 41467_2021_27666_MOESM4_ESM.xlsx]

## Sheet: Sheet1
Supplementary Data 1
Results of the two MPRA screens, sorted by absolute log2 score in L363 cells. The P- and Q-values are the final results from MPRA-score, integrating all barcodes that represent the variant (i.e., all three genomic windows and both strands).
rsID	Ref	Alt	L363 cells			MOLP8 cells
			log2 score	P-value	Q-value	log2 score	P-value	Q-value
rs3777189	C	G	1.2103	1.21951e-08	0	0.222054	0.00129068	0.0407058
rs78740585	G	A	1.15418	1.21951e-08	0	1.05253	1.21951e-08	0
rs188468174	C	T	0.941372	1.21951e-08	0	1.21678	1.21951e-08	0
rs73169649	T	C	0.749843	1.21951e-08	0	0.150225	0.0117267	0.149111
rs4273077	A	G	0.724909	1.21951e-08	0	0.694295	1.21951e-08	0
rs11711621	C	T	0.570235	1.21951e-08	0	0.544428	1.21951e-08	0
rs3827644	G	C	0.52295	1.21951e-08	0	0.617038	1.21951e-08	0
rs6066831	C	A	-0.478825	1.21951e-08	0	-0.409051	1.21951e-08	0
rs4792800	A	G	0.47209	1.21951e-08	0	0.274032	9.7561e-08	6.36364e-06
rs6066837	A	C	-0.458951	1.21951e-08	0	-0.1374	0.0426858	0.271594
rs13198600	A	G	0.42845	1.21951e-08	0	0.264767	1.51463e-05	0.000775625
rs2790444	C	T	0.414137	2.43902e-08	3.22581e-07	0.963499	1.21951e-08	0
rs77791277	G	A	0.347001	2.43902e-08	3.22581e-07	0.408119	1.21951e-08	0
rs4487645	C	A	-0.34504	1.21951e-08	0	-0.159148	0.00015372	0.00663368
rs11960493	T	G	0.329895	2.43902e-08	3.22581e-07	0.226943	0.000300439	0.011731
rs11086029	T	A	0.320776	2.43902e-08	3.22581e-07	0.153359	0.0102425	0.142354
rs11241694	T	C	-0.317385	1.21951e-08	0	-0.258416	4.87805e-07	3e-05
rs7625734	T	C	-0.308281	2.43902e-08	3.22581e-07	-0.196093	0.00180824	0.0511293
rs71551045	A	G	-0.306796	0.33489	0.559287	-0.464426	0.330236	0.699105
rs3777183	G	A	0.306011	2.43902e-08	3.22581e-07	0.426006	1.21951e-08	0
rs3777182	T	A	0.30539	2.43902e-08	3.22581e-07	0.242885	0.000248744	0.010198
rs6881175	T	G	-0.295982	1.21951e-08	0	-0.158599	0.000796793	0.0261344
rs112883732	G	A	0.292588	1.21951e-08	0	0.111261	0.00686299	0.119737
rs139388	C	G	0.275822	2.43902e-08	3.22581e-07	0.126409	0.0218325	0.204732
rs73169674	G	A	0.261995	2.43902e-08	3.22581e-07	0.115315	0.010131	0.142354
rs9831661	G	T	-0.24971	2.43902e-08	3.22581e-07	-0.0557783	0.297356	0.681095
rs139407	G	A	-0.245259	2.43902e-08	3.22581e-07	-0.0993044	0.0275074	0.230164
rs139403	G	A	-0.22207	6.09756e-08	1.17647e-06	-0.103942	0.077327	0.361069
rs6971909	C	T	0.218954	2.43902e-08	3.22581e-07	0.0875825	0.0942026	0.390132
rs3777188	T	C	0.211923	2.43902e-08	3.22581e-07	0.0623356	0.147403	0.493349
rs3804329	A	G	0.209236	2.87805e-06	4.89583e-05	0.278793	2.51098e-05	0.00114333
rs6891155	A	G	0.20751	0.00104216	0.00939077	0.208711	0.0283169	0.234098
rs6565197	T	C	0.206914	2.8439e-05	0.00041625	0.148134	0.0389389	0.269112
rs62376437	A	G	0.201564	3.53659e-07	7.56757e-06	0.0946523	0.0417834	0.271594
rs3804333	C	T	-0.199407	9.7561e-07	1.88095e-05	-0.150083	0.0120017	0.149111
rs6066832	C	A	0.196718	2.43902e-08	3.22581e-07	0.209934	1.90244e-06	0.000110714
rs4808485	C	T	-0.195329	2.43902e-08	3.22581e-07	-0.0945738	0.0332043	0.254663
rs10485966	T	C	-0.194682	6.64634e-06	0.000106667	0.108986	0.088466	0.373928
rs3777185	C	T	-0.191459	3.90244e-07	8.15789e-06	-0.058951	0.284783	0.664141
rs58647797	G	C	-0.188604	2.43902e-08	3.22581e-07	-0.0867866	0.039054	0.269112
rs4792798	G	A	-0.186063	1.90244e-06	3.36957e-05	-0.197927	0.000656573	0.0224325
rs890913	A	T	-0.184444	2.95e-05	0.000416897	-0.274595	6.73171e-06	0.000367333
rs139386	T	C	0.177951	0.00798949	0.0461364	0.161406	0.120916	0.444624
rs34340185	G	A	-0.175382	8.53659e-08	1.71429e-06	-0.0276168	0.562695	0.840692
rs1050979	A	G	0.175207	1.46341e-07	3.05556e-06	-0.0231373	0.638655	0.89521
rs722560	T	C	0.173236	0.000138402	0.00166882	0.163592	0.0115048	0.149111
rs17150407	C	A	-0.172722	8.84146e-05	0.00116919	-0.14646	0.0274489	0.230164
rs13154717	G	T	0.171382	0.000933793	0.00870114	0.196826	0.0138222	0.155969
rs56144810	G	T	-0.170484	2.45122e-06	4.25532e-05	-0.0516674	0.323818	0.699105
rs989177	A	G	0.16953	7.92683e-07	1.6e-05	-0.00770529	0.856787	0.97409
rs71551040	T	A	-0.167376	1e-06	1.88372e-05	-0.144449	0.0053528	0.0975398
rs10265763	G	A	0.164646	0.0880964	0.253414	-0.0207548	0.889097	0.975468
rs8051148	T	C	-0.164275	3.65854e-08	6.06061e-07	-0.0982109	0.0250368	0.225606
rs17085249	G	A	-0.163879	2.11707e-05	0.000327358	-0.107058	0.0666306	0.335197
rs2033221	G	T	-0.162457	0.000885829	0.00834908	-0.138002	0.0522004	0.295828
rs11958776	C	G	-0.161042	5.97561e-07	1.23077e-05	-0.0839167	0.0754641	0.359771
rs6595448	G	C	-0.158519	1.89756e-05	0.000299038	-0.095072	0.0908753	0.381437
rs1057963	G	C	0.156981	2.63659e-05	0.000392909	0.15686	0.00231673	0.0542774
rs139401	C	G	-0.156676	0.0033549	0.0245626	-0.0676646	0.409853	0.749339
rs2042577	G	A	-0.154411	8.14268e-05	0.00109443	-0.0978765	0.105272	0.40953
rs55714084	C	A	0.154176	0.000770085	0.00751738	0.0444829	0.531231	0.827586
rs1265840	C	T	-0.151015	1.2439e-06	2.29545e-05	-0.0618681	0.188728	0.552703
rs3815768	C	T	-0.150494	0.000118524	0.00145045	-0.109968	0.0655897	0.331997
rs56068542	T	C	0.149666	0.00128889	0.0111632	0.105662	0.107871	0.413337
rs7903703	T	C	-0.148296	3.65854e-08	6.06061e-07	-0.0452666	0.24115	0.618501
rs73184243	G	A	-0.146602	9.77683e-05	0.00127238	-0.064815	0.25852	0.640442
rs2239532	A	C	0.14656	0.00185313	0.0142015	0.0929963	0.207596	0.582976
rs138759	G	A	0.14623	0.00685661	0.0408217	0.136527	0.0353379	0.263428
rs4821389	G	A	-0.144825	8.41463e-07	1.65854e-05	-0.0870381	0.0463068	0.285657
rs144184252	A	G	-0.143586	0.000594561	0.00609412	-0.0825514	0.185834	0.548144
rs56651385	G	T	-0.143208	0.277878	0.505232	0.0126481	0.949935	0.988512
rs139390	A	G	0.143129	0.000219244	0.0024626	0.0800531	0.176323	0.530606
rs9866776	C	A	-0.141529	0.000115317	0.00143258	-0.0550259	0.326285	0.699105
rs2547997	G	T	0.140815	0.000883341	0.00834908	0.114502	0.0418535	0.271594
rs3777201	G	T	0.140017	0.0155806	0.0813762	0.0376402	0.671786	0.904847
rs1944129	C	T	-0.139532	0.0459197	0.166127	0.0164122	0.873442	0.975468
rs28702851	G	A	-0.139153	0.000404573	0.00425308	-0.0515854	0.408308	0.749339
rs67585224	A	C	-0.138866	0.00216006	0.0164004	-0.0643328	0.347928	0.704448
rs714016	A	C	0.138691	0.000104561	0.00131892	0.056035	0.307075	0.689867
rs62422881	T	C	0.137813	5.02317e-05	0.000686333	0.0319693	0.539102	0.831811
rs13171958	T	C	0.137515	0.0232352	0.105849	0.151124	0.101792	0.405085
rs4325816	T	C	0.136959	0.00164705	0.0131123	0.0402234	0.53966	0.831811
rs34040118	C	T	-0.136635	1.43902e-06	2.6e-05	-0.0465043	0.27259	0.65632
rs76492324	GT	G	-0.136604	0.000616207	0.00623802	-0.0685031	0.246871	0.625154
rs11958836	G	A	0.135773	0.000362829	0.00392092	0.0733859	0.205622	0.580257
rs138775	G	A	0.133143	0.0039136	0.0279056	0.0647198	0.347586	0.704448
rs67552763	A	G	0.132291	0.000389415	0.00414688	0.10345	0.0759428	0.35996
rs9398075	G	A	0.131792	0.00181001	0.0140019	0.197248	0.00230274	0.0542774
rs13231406	G	A	-0.131499	0.0015702	0.0128755	-0.0865999	0.175867	0.530606
rs66513837	A	G	0.131015	0.00530024	0.0356245	0.0366974	0.602919	0.870412
rs10700676	A	AG	0.128074	0.00258429	0.0192646	0.145955	0.0267026	0.230164
rs6890954	T	C	-0.127403	0.000159012	0.00188957	-0.098411	0.0593745	0.316147
rs6879652	T	C	0.127316	3.19512e-06	5.32653e-05	0.0976257	0.0193774	0.189348
rs10421742	T	C	0.127096	0.000785756	0.00758012	0.119372	0.0376551	0.268497
rs73169668	C	T	-0.126235	0.00132565	0.0113231	-0.123364	0.0374411	0.268497
rs6063316	A	G	0.126191	0.000201463	0.00229431	0.119674	0.0234595	0.216144
rs35446936	G	A	-0.125036	4.82927e-06	7.9e-05	-0.0774935	0.0591658	0.316147
rs7198250	C	A	0.124479	0.0182692	0.0902455	0.0807859	0.326376	0.699105
rs67939974	C	T	-0.124435	0.00143378	0.0118757	-0.0533505	0.362239	0.714028
rs6595449	A	C	0.124098	0.000731476	0.00722651	0.0239178	0.548901	0.837451
rs9373842	T	G	0.124052	0.00469355	0.032342	0.0716335	0.276135	0.65632
rs201789818	C	G	-0.123625	0.0252337	0.111245	-0.109377	0.195378	0.560213
rs17085266	A	C	0.123363	2.47927e-05	0.000376296	0.125675	0.00382145	0.0803482
rs149363788	TTTC	T	0.123079	0.0061755	0.0389531	0.138391	0.039789	0.269644
rs17443742	A	T	0.12137	0.0148195	0.0778972	0.006774	0.929534	0.986458
rs647451	C	T	-0.121307	0.00162816	0.0131018	-0.0273602	0.652616	0.89521
rs139637361	A	G	0.121157	2.93659e-05	0.000416897	0.224322	4.02439e-07	2.66667e-05
rs1948915	T	C	-0.120905	0.00170502	0.0134434	-0.148335	0.0135907	0.155969
rs12696304	C	G	0.120649	0.000186317	0.00215169	0.077463	0.128389	0.457681
rs2015159	C	T	0.11999	0.00646011	0.0401309	0.0872799	0.176603	0.530606
rs200572943	C	T	-0.119877	0.0130525	0.070144	-0.154819	0.0395039	0.269644
rs6066829	T	G	0.119691	0.000185951	0.00215169	0.0368582	0.45474	0.783376
rs1317082	A	G	-0.119647	0.0221162	0.101884	-0.19024	0.0147263	0.161007
rs16866	G	A	0.119455	0.00770641	0.0451375	0.172656	0.00919146	0.137036
rs35969813	T	C	-0.118442	0.0178553	0.089979	-0.195474	0.0100879	0.142354
rs565544253	G	A	0.11814	0.0248952	0.110946	0.0317311	0.696131	0.913324
rs6063311	C	T	-0.118111	0.00105996	0.00944739	-0.0749892	0.169421	0.522491
rs8048448	T	C	0.117328	0.00024389	0.00270243	0.130902	0.00757437	0.129395
rs4568007	C	G	-0.116602	0.0748857	0.227582	-0.116625	0.254213	0.6336
rs73169642	T	C	0.116124	0.00596994	0.0384047	-0.0566524	0.379784	0.729908
rs6755906	T	C	-0.115589	0.0211658	0.099177	-0.175076	0.0185778	0.185778
rs370791354	ACG	A	0.115573	0.0444525	0.162728	0.210835	0.0158201	0.170691
rs2532744	T	G	0.11525	0.00558445	0.0372296	0.111092	0.0829253	0.370264
rs12933037	G	A	0.114745	0.0250992	0.111245	-0.0140984	0.857675	0.97409
rs2402752	T	C	0.11349	0.00669251	0.0406943	0.155425	0.0135967	0.155969
rs2532741	C	G	0.112564	0.00232811	0.0175141	0.125214	0.0219712	0.204732
rs2362475	A	C	-0.110815	0.00097972	0.00902652	-0.108652	0.03617	0.26695
rs9398073	G	C	0.110068	0.0260511	0.113627	-0.072009	0.341741	0.701322
rs1514044	A	G	-0.10989	0.058044	0.19427	-0.0490995	0.568781	0.8434
rs34101942	G	GA	-0.1095	0.00288572	0.0213178	-0.041549	0.467203	0.784776
rs34078859	C	T	-0.109308	0.0317059	0.128126	0.0485632	0.524995	0.824705
rs56387611	G	A	0.108811	0.00114146	0.0100644	0.0590085	0.250287	0.629555
rs6125448	G	A	-0.108512	0.0114834	0.0631972	0.00400017	0.951779	0.989175
rs66922607	T	A	0.108271	0.000996841	0.00908222	0.000186636	0.99708	0.997956
rs1122979	G	A	-0.107685	0.0657751	0.21403	-0.245038	0.00836811	0.134622
rs5755684	G	A	-0.106863	0.0058764	0.0384047	0.0385889	0.510504	0.813707
rs4792795	A	G	0.106399	0.0345447	0.133616	0.131694	0.0856699	0.370264
rs10233596	A	G	0.106191	0.162109	0.367209	-0.013555	0.871868	0.975468
rs3777204	A	G	0.105688	0.153086	0.356622	0.0949628	0.402936	0.747318
rs2235145	T	G	0.105581	0.0012933	0.0111632	0.101133	0.0497172	0.295828
rs6884179	A	G	-0.105346	0.00142322	0.0118757	-0.177012	0.000583415	0.0207996
rs35500004	C	T	-0.10526	0.000689463	0.00689451	-0.122332	0.0094641	0.138581
rs6749558	C	A	0.105148	0.0263377	0.11427	0.0689998	0.332211	0.699105
rs9607261	G	C	0.103785	0.0180314	0.089979	0.0773973	0.24212	0.618501
rs796319930	TTAAAAAA	TAAAAA	0.103504	0.028697	0.121925	0.115439	0.114786	0.429792
rs13159477	T	A	0.102941	0.0199076	0.0960251	0.106097	0.113762	0.428102
rs5757507	G	A	-0.102733	0.00688243	0.0408217	-0.101074	0.086796	0.370264
rs199924588	C	T	-0.102609	0.000101549	0.00130094	-0.0312674	0.414558	0.749664
rs1383748	A	T	-0.102077	0.244005	0.461765	-0.111674	0.397322	0.738785
rs56228925	G	T	0.101768	0.081809	0.24394	-0.0606786	0.485435	0.796018
rs9399978	A	G	-0.101311	0.00140702	0.0118757	-0.0449191	0.354602	0.713576
rs12520233	T	G	0.100954	0.0056721	0.037509	-0.0131389	0.811028	0.955522
rs55998217	T	G	-0.100044	0.134697	0.329706	-0.0268368	0.794786	0.952369
rs552746895	TAGAC	T	-0.0998633	0.0474476	0.167996	-0.173773	0.0167791	0.174162
rs34986416	A	G	0.0995378	0.00175354	0.0136942	0.0763856	0.11892	0.441243
rs6090899	A	G	0.0995215	0.0332573	0.129864	0.100702	0.167621	0.522491
rs8141767	C	G	-0.099157	0.00436806	0.0303542	-0.155189	0.00414485	0.0828968
rs6565201	C	T	-0.0990469	3.65732e-05	0.000508136	-0.103017	0.00490005	0.0913189
rs73169671	C	A	-0.0989499	0.024604	0.110248	-0.0227952	0.738104	0.931285
rs4516495	A	G	0.0989274	0.00661632	0.0406943	0.101928	0.0615558	0.319467
rs3777203	C	T	0.0985756	0.047169	0.167996	-0.00351205	0.963975	0.9905
rs4836008	T	C	-0.0984976	0.20397	0.417446	-0.144517	0.226363	0.598767
rs3751985	T	G	-0.0982549	0.0102757	0.0573201	-0.0991002	0.104566	0.40953
rs7795943	C	A	-0.0980633	0.155605	0.357422	-0.108814	0.305451	0.688103
rs7702674	A	C	0.0974459	0.0485059	0.169978	-0.0080171	0.913944	0.980604
rs3731197	C	T	-0.09687	0.0215935	0.100037	0.00762549	0.905429	0.97691
rs11741590	C	T	-0.096815	0.00497452	0.0339925	-0.0762154	0.155078	0.508656
rs12158877	T	G	0.0964267	0.0186932	0.0917868	-0.100133	0.0995844	0.402501
rs28853644	C	T	-0.0958755	0.0214858	0.100037	-0.00158796	0.979529	0.991622
rs139383	G	A	-0.0953183	0.00895405	0.0513448	-0.09355	0.0975137	0.399806
rs17443700	T	C	-0.0950896	0.0331969	0.129864	-0.210376	0.00223596	0.0542774
rs737755	T	C	0.0947768	0.0660724	0.214148	0.102393	0.158718	0.516462
rs2072296	A	G	0.0946998	0.123821	0.315322	0.00470654	0.958516	0.9905
rs4749330	G	A	-0.0946281	0.00407716	0.0288212	-0.044067	0.389797	0.731656
rs113839563	G	A	0.0944627	0.00669968	0.0406943	0.00775046	0.886953	0.975468
rs9392504	G	A	0.0944404	0.0180985	0.089979	0.150404	0.013885	0.155969
rs6860168	G	C	0.0937512	0.000474207	0.00492203	0.0714573	0.0871417	0.370264
rs6943653	G	A	-0.093658	0.0181055	0.089979	-0.0101073	0.865366	0.975468
rs3747486	C	T	-0.0934989	0.023545	0.106668	-0.156332	0.0165788	0.174162
rs11953651	C	T	-0.0916128	0.0164665	0.0854591	-0.111367	0.0522798	0.295828
rs139389	T	C	0.0914256	0.00431171	0.0302187	0.0781913	0.115398	0.430121
rs72913032	T	C	-0.0913385	0.0635481	0.210119	0.0288059	0.69362	0.912951
rs13174550	C	T	-0.0910597	0.00162974	0.0131018	-0.0544281	0.224954	0.596966
rs11089738	A	G	0.0910458	0.00591432	0.0384047	0.0253913	0.626158	0.886786
rs2299864	C	T	0.0909368	0.0719245	0.224877	0.131692	0.0787291	0.363247
rs4402594	C	T	-0.0907696	0.0299088	0.12577	-0.107375	0.0598832	0.316147
rs7500719	G	A	0.090603	0.0298751	0.12577	-0.00875206	0.894888	0.975468
rs4889534	T	C	0.0905692	0.0136131	0.0724855	0.112932	0.0409307	0.271497
rs72098212	AGTT	A	-0.0900422	0.00634529	0.0397185	-0.0328899	0.520019	0.821611
rs2930975	C	G	-0.0900107	0.0845407	0.247691	-0.043451	0.5794	0.856051
rs741995	T	C	0.089823	0.000363415	0.00392092	0.0333794	0.391313	0.732427
rs66526112	C	A	-0.0896122	0.0314399	0.128126	-0.0578062	0.361659	0.714028
rs11241696	T	C	0.0894007	0.0242667	0.109333	0.121118	0.0505122	0.295828
rs8059475	A	G	0.088924	0.0306534	0.128126	-0.00150589	0.980868	0.991753
rs2141595	C	T	-0.0889078	0.0271518	0.116806	-0.00501236	0.933449	0.986458
rs17501656	G	A	-0.0887686	0.0123586	0.0671128	-0.0619997	0.263411	0.644768
rs2807754	C	T	-0.0887104	0.0332578	0.129864	-0.0340567	0.599238	0.867637
rs877529	G	A	0.0885064	0.00526452	0.0356245	0.000267425	0.99574	0.997956
rs10249722	C	T	0.0874235	0.00935721	0.0529166	0.00643876	0.902335	0.97691
rs56356267	A	G	-0.0874045	0.00691978	0.0408217	0.0115418	0.819735	0.956597
rs3836901	GGT	G	-0.0872889	0.0360896	0.138235	-0.0257643	0.68565	0.906211
rs4473974	G	T	-0.0872095	0.0320316	0.128126	0.0538497	0.392117	0.732427
rs6518947	C	T	-0.0865121	0.003686	0.0265132	0.0644056	0.159622	0.517352
rs6889862	C	A	-0.0864842	0.0173349	0.0882894	-0.0480797	0.322255	0.699105
rs72919402	T	C	0.0864332	0.0509632	0.175587	0.00905054	0.895512	0.975468
rs1543302	A	C	-0.0863592	0.0353507	0.136092	-0.0242432	0.702225	0.916411
rs3817991	G	C	0.0860621	0.291095	0.517783	0.00798017	0.943342	0.988032
rs36045816	G	A	0.0858942	0.0118435	0.0647445	-0.0118959	0.82054	0.956597
rs1265829	T	C	0.0858031	0.0369667	0.140337	0.0504625	0.427215	0.75826
rs139398	C	G	-0.0855772	0.0997888	0.278322	-0.0646943	0.341659	0.701322
rs3777194	C	T	-0.0854161	0.0200607	0.0961975	-0.0534734	0.355847	0.713576
rs9398078	G	C	0.0847461	0.0107427	0.0595203	0.00360113	0.942802	0.988032
rs777738600	G	T	-0.0846145	0.582788	0.769543	-0.0112102	0.960756	0.9905
rs1025129	T	C	0.0843059	0.0845986	0.247691	0.0471205	0.530634	0.827586
rs35348432	G	A	-0.0841998	0.0728628	0.225462	-0.0092195	0.890302	0.975468
rs1047440	C	T	-0.0835141	0.0721726	0.224877	-0.0231819	0.741621	0.931285
rs79503	A	G	-0.0833428	0.064904	0.212037	0.012683	0.85352	0.97409
rs7791430	G	T	0.0832811	0.00793438	0.0461364	0.0794288	0.107067	0.412183
rs11948639	C	T	0.0828209	0.0139884	0.0740028	-0.0360378	0.480868	0.794983
rs9928572	C	T	-0.0828151	0.0547421	0.184726	-0.0885625	0.175231	0.530606
rs3777193	G	A	0.0827795	0.0227848	0.104377	0.116823	0.0325625	0.254663
rs13156123	T	G	-0.0823323	0.0696364	0.219622	-0.0585757	0.406786	0.749339
rs6125439	G	A	-0.0821452	0.0768672	0.232587	-0.0998167	0.169491	0.522491
rs6952721	T	C	0.0820046	0.0849144	0.247691	0.128299	0.0774978	0.361069
rs6948632	T	G	0.0818806	0.0172151	0.0882272	0.0670057	0.211428	0.585028
rs6066819	T	C	0.081813	0.0102732	0.0573201	0.120482	0.0128237	0.152974
rs66770364	T	C	0.0813312	0.203575	0.417446	0.19348	0.0477852	0.292417
rs4889536	G	T	0.0812984	0.0864946	0.249738	-0.00890611	0.903097	0.97691
rs73169672	A	T	0.0811405	0.0130879	0.070144	0.0417136	0.414116	0.749664
rs9372120	T	G	0.0809855	0.0906892	0.257953	0.0528391	0.46581	0.784776
rs28523990	C	T	0.0808865	0.0448282	0.163374	0.0675929	0.275921	0.65632
rs602652	G	A	-0.080289	0.153628	0.35687	-0.132837	0.1238	0.450639
rs6793295	T	G	0.0800464	0.0379273	0.142662	0.102208	0.0839756	0.370264
rs6125428	C	G	-0.0795159	0.0909127	0.257953	0.0528754	0.470969	0.788153
rs67146030	T	G	0.0794325	0.0317931	0.128126	-0.0699924	0.221497	0.591622
rs17327014	C	T	-0.0793261	0.190149	0.4029	-0.108382	0.237948	0.617485
rs73292853	C	G	-0.0792871	0.0732614	0.225843	-0.0968941	0.165965	0.522491
rs34229995	C	G	0.0791384	0.0373276	0.141054	-0.0403764	0.451607	0.782912
rs3777208	A	G	0.079132	0.165474	0.371751	0.24839	0.00430048	0.0839614
rs2790457	G	A	0.0790796	0.0693772	0.219622	0.0486703	0.474768	0.790425
rs727505	G	A	0.0788751	0.0475306	0.167996	0.0116528	0.850643	0.97409
rs713909	G	C	0.0788382	0.0192677	0.0934883	0.0483451	0.32911	0.699105
rs9344	G	A	-0.0787184	0.0701033	0.220248	0.00524247	0.935932	0.986458
rs9314162	C	A	-0.0785928	0.017078	0.0880753	-0.118632	0.0246599	0.224679
rs2092029	C	T	-0.0785587	0.040079	0.149722	-0.0729054	0.210744	0.585028
rs79059935	T	C	-0.0784125	0.150777	0.353249	0.0318931	0.7002	0.915732
rs73136396	T	A	-0.0777183	0.155609	0.357422	-0.0482467	0.55932	0.840692
rs10485968	G	C	-0.0774285	0.133872	0.328667	-0.0286464	0.710778	0.916411
rs138747	A	C	0.0770867	0.00604691	0.0384377	0.0843596	0.055915	0.305669
rs139421	T	C	0.0770321	0.0343393	0.133451	0.146673	0.00838887	0.134622
rs139411	A	G	0.0767461	0.0859998	0.249187	0.0825178	0.22005	0.59161
rs12707461	G	A	0.0765672	0.0643961	0.211659	0.173245	0.0087012	0.134622
rs139425	G	C	0.0763804	0.0689618	0.219622	0.161823	0.0119341	0.149111
rs67084428	G	T	-0.0763741	0.051733	0.177494	-0.0452654	0.433155	0.762204
rs6761076	T	C	0.0762633	0.00920806	0.0524347	0.0920303	0.0427264	0.271594
rs530178158	C	T	0.0762033	0.441146	0.655326	0.0353655	0.821273	0.956597
rs3821383	A	G	-0.0761086	0.107337	0.287635	0.0512246	0.475219	0.790425
rs200050521	G	A	-0.07589	0.150013	0.353083	-0.013996	0.848496	0.97409
rs12637184	G	A	0.0757394	0.0313154	0.128126	-0.040615	0.457824	0.784776
rs138778	C	T	-0.075704	0.0542098	0.183686	-0.109159	0.0745891	0.359771
rs139393	T	C	0.0755919	0.0937717	0.264236	0.0751073	0.271961	0.65632
rs147761853	G	A	-0.0755609	0.00677371	0.0408217	0.0185026	0.664604	0.90275
rs71520776	TA	T	0.0752162	0.105687	0.285904	0.0975983	0.165321	0.522491
rs2413323	C	T	-0.0750878	0.021026	0.0990882	-0.0977326	0.050467	0.295828
rs62465447	A	G	-0.075086	0.0749354	0.227582	-0.0333401	0.613527	0.878416
rs56156268	G	A	-0.0749353	0.0191509	0.0934746	-0.0277282	0.558917	0.840692
rs138756	C	T	-0.0749074	0.0280285	0.119705	-0.0193815	0.717634	0.920907
rs5750094	G	A	0.0748515	0.00353309	0.0256382	0.0690253	0.0862645	0.370264
rs1108268	G	A	-0.0747203	0.121532	0.311427	-0.00606779	0.930312	0.986458
rs139396	G	T	-0.0743495	0.0489084	0.170659	-0.0537242	0.372138	0.726555
rs1525613	A	G	0.0742445	0.0645301	0.211659	0.10928	0.0807245	0.365713
rs7801661	T	C	-0.0736153	0.0664443	0.214505	-0.101071	0.0797372	0.363247
rs187269028	G	A	0.0731857	0.497657	0.69638	0.159436	0.330142	0.699105
rs72911133	G	A	-0.0731765	0.0459888	0.166127	-0.112829	0.0463321	0.285657
rs10265797	A	G	0.073171	0.106498	0.286322	0.00492135	0.944132	0.988032
rs932290	G	A	-0.0730307	0.0968135	0.271873	-0.13345	0.0530326	0.295828
rs2170352	G	A	-0.0730299	0.116136	0.303285	0.00994307	0.879208	0.975468
rs6095272	A	G	0.0727812	0.141249	0.336699	0.0303227	0.678098	0.906018
rs6066833	G	C	-0.0727332	0.0405999	0.150642	-0.0111535	0.832545	0.965794
rs4808046	G	A	-0.0727274	0.10137	0.280721	-0.117653	0.0868234	0.370264
rs62422862	C	T	-0.072663	0.179803	0.391084	0.0109502	0.889879	0.975468
rs1807543	T	G	0.0720855	0.0312866	0.128126	0.00486048	0.924473	0.986458
rs7621631	C	A	-0.071663	0.112018	0.296375	-0.0771414	0.269008	0.65456
rs6595438	T	C	0.0712331	0.1204	0.31106	0.0401323	0.565929	0.840692
rs713841	A	G	0.0710684	0.0465806	0.166795	0.11831	0.0332304	0.254663
rs2034717	G	C	-0.0708565	0.0589162	0.196387	-0.177796	0.00216301	0.0542774
rs9373846	A	G	0.0702904	0.0328414	0.129864	-0.0194249	0.704497	0.916411
rs57166795	G	A	0.0702218	0.158905	0.363972	-0.0353462	0.539663	0.831811
rs13361837	T	G	0.0701152	0.0401692	0.149722	-0.0462648	0.359642	0.714028
rs6433457	G	A	-0.0699554	0.150276	0.353083	-0.0189396	0.798882	0.95272
rs28401265	T	C	0.0696108	0.181076	0.392811	-0.110989	0.169213	0.522491
rs2532743	T	G	-0.0693928	0.0325534	0.129582	-0.096155	0.065529	0.331997
rs34511246	C	A	-0.0692819	0.120049	0.31106	0.0141573	0.820434	0.956597
rs60940635	A	G	0.0691642	0.0427553	0.157925	-0.033551	0.541096	0.832456
rs720614	T	C	-0.0690469	0.103563	0.284019	0.00860704	0.893554	0.975468
rs11241688	T	G	-0.068722	0.139727	0.335821	-0.0457291	0.459083	0.784776
rs918966	T	C	-0.0684087	0.144544	0.343554	0.0431609	0.55544	0.840692
rs35268375	TC	T	-0.0681774	0.0259123	0.113626	-0.0613799	0.218729	0.589999
rs35574017	C	T	0.068111	0.112044	0.296375	0.0695393	0.292393	0.671603
rs6066835	T	C	-0.0680875	0.117766	0.306564	-0.0590719	0.388821	0.731656
rs71551043	G	T	-0.0680053	0.0534909	0.182002	0.0884004	0.106187	0.410721
rs1265841	A	T	-0.0675688	0.0207245	0.0982314	-0.0927014	0.0390091	0.269112
rs73169650	C	A	-0.0675606	0.0788238	0.235896	0.0310314	0.593691	0.865091
rs7204278	A	G	0.0674112	0.0362447	0.138235	0.0898113	0.0795223	0.363247
rs72911183	T	C	0.0673632	0.202467	0.417446	0.159127	0.0526503	0.295828
rs139375	G	A	-0.0670974	0.302479	0.52661	-0.131878	0.193509	0.560096
rs6746356	A	C	0.0670358	0.137856	0.335193	0.00963249	0.887577	0.975468
rs138726	A	G	0.066869	0.0206122	0.0982314	-0.0434451	0.339154	0.701322
rs34843857	AT	A	-0.0668515	0.139124	0.335533	-0.0453672	0.512819	0.813707
rs66766907	C	T	-0.0667326	0.104566	0.285814	-0.0228175	0.715876	0.920168
rs139424	A	C	-0.0663786	0.0691942	0.219622	-0.039461	0.502827	0.810055
rs138753	G	A	-0.0661837	0.0562156	0.188921	-0.101253	0.061303	0.319467
rs113037360	A	G	0.0659027	0.0272073	0.116806	0.043202	0.360453	0.714028
rs111684288	G	A	-0.0656837	0.0318932	0.128126	-0.0393734	0.417025	0.751561
rs12707464	T	G	0.0655249	0.192574	0.406164	0.0749163	0.324827	0.699105
rs17443998	C	G	0.0650778	0.120631	0.31106	0.0479911	0.453055	0.783376
rs6755387	C	T	0.0649746	0.105511	0.285904	-0.0434161	0.47202	0.788303
rs2402751	G	A	0.0648926	0.169179	0.375031	-0.0194499	0.784899	0.94789
rs138773	G	C	0.0648508	0.0505676	0.17496	0.0174835	0.738788	0.931285
rs3745318	T	C	-0.0648238	0.452129	0.664418	-0.0210317	0.852642	0.97409
rs17150385	C	T	0.0647678	0.130044	0.322163	0.096304	0.14345	0.48407
rs139412	G	A	-0.0647402	0.0883858	0.253414	-0.113784	0.0557063	0.305669
rs34488826	G	C	-0.0645131	0.163189	0.368636	-0.0824801	0.237958	0.617485
rs2235150	T	G	-0.0645067	0.125178	0.315834	-0.0789964	0.214658	0.585767
rs6066820	T	C	0.0644612	0.201656	0.417446	0.0101493	0.897756	0.975468
rs5755683	G	A	-0.0642416	0.0723995	0.224877	-0.0810666	0.149088	0.495647
rs586459	G	C	-0.0641627	0.11391	0.298422	0.0679237	0.285094	0.664141
rs2072705	T	C	0.0641521	0.0989397	0.276896	0.060817	0.301522	0.683379
rs3925331	C	G	0.0636622	0.184512	0.397113	0.0725984	0.315936	0.698296
rs3777197	T	C	-0.0633955	0.149444	0.353083	-0.0928082	0.105379	0.40953
rs115907768	G	T	-0.0632959	0.100618	0.279685	0.0185958	0.751712	0.931506
rs3830243	G	GT	-0.0631039	0.215116	0.431283	-0.0251708	0.739722	0.931285
rs4616297	G	A	0.0627589	0.0689958	0.219622	-0.012572	0.80782	0.954484
rs5750760	C	A	-0.0625683	0.00599489	0.0384047	-0.0115819	0.739313	0.931285
rs1841010	G	C	0.0624736	0.103427	0.284019	0.0263424	0.596069	0.865091
rs1920122	C	T	0.0624721	0.216604	0.432071	0.164122	0.035098	0.263428
rs13338946	T	C	0.0621589	0.121459	0.311427	0.120047	0.0519216	0.295828
rs9942363	A	C	-0.0611927	0.0533892	0.182002	-0.00745917	0.876749	0.975468
rs6877329	C	G	0.0609986	0.292483	0.519126	-0.0218176	0.754411	0.931506
rs13153729	T	A	0.0606585	0.230943	0.44769	0.0275381	0.715936	0.920168
rs4889614	G	A	-0.0602166	0.109077	0.291345	-0.136998	0.0114098	0.149111
rs10228201	A	G	0.0602154	0.201011	0.417446	0.0710535	0.312381	0.697963
rs4821391	T	A	-0.0600732	0.169221	0.375031	-0.0991778	0.142094	0.483472
rs138745	A	G	0.0595341	0.112599	0.296886	0.0594215	0.309269	0.692897
rs34889796	C	A	-0.0590757	0.0844135	0.247691	-0.137158	0.0107424	0.144406
rs1265843	T	C	0.0588472	0.227062	0.443856	-0.0142713	0.847054	0.97409
rs138762	A	T	-0.0586935	0.247792	0.465689	-0.083422	0.277922	0.658658
rs7790856	C	T	-0.0586382	0.22957	0.446083	-0.0753485	0.300195	0.683379
rs72913015	G	A	0.0586305	0.172492	0.377183	0.107558	0.0911728	0.381437
rs138735	T	G	-0.0585494	0.127889	0.320701	-0.0286832	0.640414	0.89521
rs6862676	C	A	0.0582974	0.104944	0.285894	0.0072194	0.898748	0.975468
rs6595444	G	C	-0.0582533	0.214053	0.431283	-0.0694832	0.274715	0.65632
rs11741563	C	T	0.0582405	0.251644	0.468973	0.056055	0.465295	0.784776
rs62376438	C	T	-0.0579672	0.043801	0.161062	-0.0783886	0.0727637	0.357283
rs7246669	A	G	-0.0578893	0.155	0.357422	0.0523401	0.389919	0.731656
rs10240673	A	G	-0.0577224	0.168012	0.375031	-0.0884861	0.149299	0.495647
rs10464529	G	A	0.0575711	0.182997	0.394889	0.120768	0.0689918	0.344959
rs17408002	A	T	-0.0574388	0.0930835	0.263202	-0.072541	0.13323	0.467543
rs11241693	G	A	0.0571602	0.214617	0.431283	0.0271934	0.706466	0.916411
rs139402	T	C	0.0569186	0.27166	0.499465	0.0210732	0.771816	0.937613
rs7715829	T	C	0.056637	0.151459	0.353835	0.000156336	0.997956	0.997956
rs4821387	A	G	0.0566019	0.109579	0.291736	0.0605914	0.282133	0.662892
rs11744881	A	T	-0.0565508	0.0737717	0.226565	-0.0319008	0.508487	0.813707
rs3833424	CG	C	0.0564643	0.193176	0.406164	0.178543	0.0086481	0.134622
rs10279404	G	A	-0.0564402	0.210008	0.428374	-0.00778689	0.908727	0.978604
rs7715673	A	G	-0.0561562	0.248518	0.465689	-0.0629568	0.386736	0.731656
rs138721	G	C	0.0559148	0.0311789	0.128126	0.0344992	0.388113	0.731656
rs2382894	G	C	0.0553144	0.123628	0.315322	0.00218145	0.968334	0.9905
rs11752888	G	A	-0.0550582	0.077497	0.233631	-0.0435681	0.361689	0.714028
rs6889029	G	A	-0.054951	0.113392	0.298017	-0.0736078	0.167765	0.522491
rs34626784	AT	A	0.0548354	0.101676	0.280721	0.0401101	0.439881	0.769088
rs1265830	C	T	0.0546882	0.090747	0.257953	-0.00972279	0.842649	0.97409
rs6757221	T	G	0.0546394	0.135609	0.330951	-0.0597854	0.283624	0.664141
rs61591132	G	A	-0.0543688	0.248746	0.465689	-0.057807	0.411222	0.749339
rs7711753	G	A	-0.0541599	0.202477	0.417446	0.0409258	0.528876	0.827586
rs57645908	T	A	-0.0540296	0.138165	0.335193	-0.0751798	0.173698	0.530606
rs10070197	T	C	0.0538334	0.212507	0.431283	0.0713342	0.278734	0.658679
rs3751991	C	A	-0.0537978	0.290067	0.517783	-0.0603578	0.451264	0.782912
rs2125293	T	C	0.053625	0.105994	0.285904	-0.0009352	0.985706	0.995418
rs3747481	C	T	-0.0534579	0.276492	0.50383	-0.0682714	0.380729	0.729908
rs7706662	C	T	-0.0534014	0.0779074	0.234007	-0.151572	0.00143187	0.0419329
rs2790446	A	G	-0.0533319	0.192845	0.406164	-0.132287	0.00824806	0.134622
rs34840035	C	T	-0.0533287	0.0695469	0.219622	-0.0764767	0.100135	0.402501
rs6066830	C	T	-0.053288	0.0309172	0.128126	-0.0570767	0.136503	0.472927
rs138746	G	A	-0.053265	0.133409	0.328514	-0.096743	0.0577136	0.313412
rs1025130	A	G	-0.0530303	0.0599468	0.199014	-0.021215	0.633881	0.891605
rs2772432	G	A	0.052993	0.199767	0.416818	0.0312484	0.633909	0.891605
rs35147300	C	T	-0.0529313	0.213733	0.431283	0.0243099	0.707975	0.916411
rs5755692	A	C	0.0528496	0.189416	0.402385	0.120903	0.0524684	0.295828
rs139419	T	G	0.0526354	0.255689	0.475431	0.0549969	0.432233	0.762204
rs710191	G	T	-0.0524722	0.128516	0.321291	-0.0947641	0.0833189	0.370264
rs4642392	G	A	-0.052457	0.268197	0.495318	-0.0211423	0.763422	0.932945
rs16862227	G	T	0.0524362	0.274304	0.500956	-0.000933357	0.988494	0.99578
rs1920123	C	T	0.0523354	0.298445	0.525161	0.0316013	0.674591	0.906018
rs35437441	A	G	0.0523178	0.166803	0.373713	-0.0525214	0.322553	0.699105
rs66492217	G	A	0.0518655	0.12752	0.320701	0.0671879	0.201517	0.573762
rs35347320	G	T	0.0515815	0.0478059	0.168244	0.0863145	0.0374066	0.268497
rs111471681	A	G	0.0515738	0.182375	0.394585	0.0394507	0.45461	0.783376
rs2407778	T	C	-0.0515402	0.219434	0.432538	-0.0659216	0.315349	0.698296
rs11739652	C	G	0.051462	0.0746984	0.227582	0.00959979	0.832574	0.965794
rs4254590	A	G	0.0514263	0.210692	0.428704	0.061942	0.332501	0.699105
rs4836006	A	G	0.0512915	0.0465495	0.166795	0.0588712	0.157855	0.515703
rs6873020	A	T	-0.0510536	0.204141	0.417446	-0.0326361	0.61081	0.877998
rs4820187	A	G	0.0509853	0.378593	0.60164	-0.010337	0.904294	0.97691
rs7246538	A	G	0.0508816	0.171077	0.377105	-0.0262998	0.645323	0.89521
rs3777200	C	T	-0.0507206	0.237036	0.456267	0.0626003	0.341118	0.701322
rs148393777	G	A	-0.0506759	0.313828	0.539495	-0.0204139	0.788714	0.9497
rs68091803	C	T	0.0506251	0.287709	0.517783	0.138745	0.0593755	0.316147
rs2546191	G	A	0.05058	0.146357	0.346858	-0.0222037	0.686786	0.906211
rs11007172	G	A	-0.0505159	0.347828	0.571582	0.0476609	0.56004	0.840692
rs2286175	G	A	-0.0502219	0.084059	0.247691	-0.0569506	0.215321	0.585767
rs141665685	C	T	-0.0501993	0.0843088	0.247691	-0.13625	0.00266666	0.0607403
rs1423268	T	C	0.0500994	0.241987	0.461506	0.0472095	0.462096	0.784776
rs139414	G	A	-0.0500463	0.159732	0.364847	-0.0562895	0.314013	0.698296
rs9331407|rs776110717|rs67343787	CAGTG	C	0.049866	0.398662	0.623861	0.299952	1.87683e-05	0.000904706
rs9986236	A	G	-0.0497032	0.172021	0.377158	-0.038601	0.486352	0.796018
rs12630450	A	G	-0.0495261	0.187307	0.400241	0.00172743	0.975979	0.991622
rs139384	C	T	-0.0493074	0.316287	0.541788	0.0665466	0.331797	0.699105
rs988699	C	T	0.0492689	0.302314	0.52661	0.0620777	0.395398	0.736878
rs139400	C	T	-0.049266	0.18743	0.400241	-0.0511334	0.38592	0.731656
rs4821392	A	G	-0.0491778	0.169207	0.375031	-0.129007	0.0209568	0.19982
rs10936600	A	T	0.0491675	0.18893	0.402385	0.136215	0.0162193	0.172725
rs138744	C	T	-0.0491319	0.133235	0.328514	0.0081962	0.872096	0.975468
rs28392553	C	T	0.0488233	0.227341	0.443856	-0.0369851	0.554408	0.840692
rs1265831	C	G	0.0487202	0.160419	0.3654	0.0425469	0.436982	0.767223
rs2153301	C	G	-0.048636	0.281496	0.510678	-0.0035733	0.946043	0.988032
rs6095270	T	C	-0.0484368	0.202737	0.417446	-0.0192485	0.746514	0.931506
rs1265847	G	A	-0.0481391	0.0492371	0.171078	0.0126856	0.74117	0.931285
rs9372121	A	G	-0.0480483	0.24335	0.461765	-0.00471062	0.941069	0.988032
rs201559773	A	G	0.0480023	0.238479	0.45797	-0.0263898	0.680673	0.906018
rs73169679	C	T	-0.0478954	0.373885	0.599972	0.173193	0.0424736	0.271594
rs34582442	A	G	0.047878	0.138802	0.335533	0.0290078	0.564644	0.840692
rs7729285	A	G	0.0477843	0.42257	0.638136	0.0217461	0.81094	0.955522
rs59670428	C	A	-0.0477306	0.228299	0.444668	-0.120324	0.0524966	0.295828
rs61604748	C	T	-0.0476605	0.234882	0.454252	-0.174229	0.00443382	0.0845516
rs17085231	C	T	-0.0476268	0.21634	0.432071	-0.188889	0.00135049	0.0410144
rs12485178	G	A	-0.046983	0.222707	0.437937	-0.0273615	0.648381	0.89521
rs7715577	G	C	-0.0465331	0.195869	0.409726	-0.0216389	0.686514	0.906211
rs1458018	G	T	-0.0464566	0.125044	0.315834	-0.105245	0.0260192	0.229417
rs714013	A	G	0.0464082	0.235839	0.45503	-0.0151267	0.792285	0.952369
rs1378901	T	C	-0.0459645	0.24496	0.461765	0.0213274	0.727233	0.92598
rs4465	C	T	-0.0458587	0.125123	0.315834	-0.0431568	0.349842	0.706578
rs138738	G	A	0.0458522	0.287772	0.517783	0.031811	0.588968	0.865091
rs139395	T	C	0.0455801	0.195603	0.409726	0.152862	0.0063209	0.112677
rs2251795	T	A	0.0453216	0.290042	0.517783	-0.0219844	0.73695	0.931285
rs3788509	G	A	-0.0450754	0.288931	0.517783	-0.184303	0.00359685	0.0797138
rs113810201	A	G	0.0448984	0.129279	0.322163	0.0369144	0.431561	0.762204
rs889302	A	C	0.0446993	0.218808	0.432344	0.0996491	0.0796499	0.363247
rs2993984	T	A	0.0444511	0.347104	0.571537	0.184019	0.0126763	0.152974
rs2518717	T	C	0.0443413	0.322947	0.54738	-0.000222279	0.99724	0.997956
rs3777196	A	C	0.0443018	0.346686	0.571537	-0.020347	0.782406	0.946275
rs7781265	G	A	-0.0442844	0.306629	0.531577	-0.00278372	0.966658	0.9905
rs8055315	C	T	0.0441217	0.129739	0.322163	0.0822454	0.0735939	0.359208
rs138740	C	T	-0.0440255	0.264486	0.489896	-0.0868352	0.168457	0.522491
rs1031958	C	T	-0.0440036	0.303836	0.527851	-0.118304	0.0750399	0.359771
rs2106117	T	G	-0.0437199	0.30173	0.52661	-0.0979817	0.133421	0.467543
rs68102397	C	T	0.0427939	0.435694	0.64967	0.0135159	0.870461	0.975468
rs55672385	A	C	0.0426493	0.171878	0.377158	0.119255	0.017524	0.17955
rs10262308	C	T	0.042635	0.417923	0.636984	0.042568	0.594884	0.865091
rs56321835	T	C	0.0424552	0.214939	0.431283	0.0512135	0.327212	0.699105
rs12153458	C	T	0.0418829	0.384185	0.606998	0.0546705	0.426621	0.75826
rs9765148	C	T	-0.0415323	0.170746	0.377105	-0.049627	0.275939	0.65632
rs967546	G	A	-0.0414529	0.217223	0.432071	-0.0369675	0.47634	0.790686
rs56155943	T	G	0.0413141	0.271057	0.499465	-0.00384241	0.947065	0.988032
rs66691367	G	T	0.0411509	0.341377	0.566658	-0.0117444	0.855749	0.97409
rs10936601	C	T	0.0410339	0.34481	0.570049	0.0514507	0.437878	0.767223
rs7716119	C	G	0.0406556	0.333377	0.559036	0.143789	0.0300095	0.243641
rs2042340	T	C	-0.0403992	0.460733	0.66613	-0.0319784	0.70833	0.916411
rs11647697	T	C	0.0403187	0.264663	0.489896	-0.056461	0.317648	0.699105
rs4566417	A	G	0.0402364	0.295789	0.522116	0.122608	0.0364615	0.26695
rs11951973	T	C	-0.0401715	0.161625	0.367127	-0.0786208	0.0820963	0.369884
rs10900767	T	C	0.0396483	0.226816	0.443856	0.0627457	0.213241	0.585028
rs139387	G	A	0.0396054	0.140722	0.336419	0.0545932	0.190664	0.556385
rs12152983	C	G	-0.0394703	0.480798	0.684469	0.0343018	0.687394	0.906211
rs6095249	T	C	-0.0394614	0.0851817	0.247691	0.0461887	0.205921	0.580257
rs7197770	T	C	-0.0394296	0.307546	0.532042	0.0253764	0.654666	0.89521
rs7782699	C	T	0.0390358	0.376944	0.60164	-0.038206	0.591597	0.865091
rs17501560	A	G	0.0388297	0.428239	0.643535	0.0231599	0.756941	0.931506
rs8058578	C	T	0.0386699	0.164095	0.369664	0.0402702	0.361397	0.714028
rs138741	G	A	-0.0383492	0.251467	0.468973	-0.0637892	0.215734	0.585767
rs34343506	C	T	0.0381778	0.140062	0.335821	0.0403048	0.323356	0.699105
rs73225498	C	T	0.0380626	0.457962	0.664791	0.113849	0.137841	0.472927
rs11862859	G	A	-0.0377803	0.296078	0.522116	-0.0762813	0.165126	0.522491
rs3772190	G	A	0.0376329	0.387026	0.609139	0.0347879	0.594954	0.865091
rs67128646	A	C	0.0375534	0.324419	0.547816	-0.0268921	0.649463	0.89521
rs6595442	C	T	0.0375057	0.329052	0.554051	-0.0828043	0.151514	0.500249
rs13197919	C	T	-0.0373677	0.273846	0.500956	-0.110681	0.017736	0.17955
rs2162826	A	C	-0.0372637	0.332705	0.559036	-0.0319182	0.593501	0.865091
rs1352075	C	T	0.0370002	0.242572	0.461506	0.0147184	0.769187	0.9372
rs1423269	A	G	-0.0367972	0.404491	0.62938	0.0211496	0.752523	0.931506
rs11241687	G	T	0.0367742	0.456613	0.664791	-0.0186015	0.805924	0.953618
rs9655845	G	C	0.0367561	0.375474	0.601345	0.131117	0.0386734	0.269112
rs68007199	T	C	0.0365988	0.448994	0.663379	0.0342346	0.513032	0.813707
rs143819005	T	C	0.0365924	0.175457	0.382646	0.0107803	0.801679	0.95272
rs1009450	C	G	0.0365565	0.294089	0.520848	0.100312	0.060145	0.316147
rs57293260	A	T	0.03651	0.155467	0.357422	0.108532	0.00206028	0.0542774
rs112348182	G	A	0.0363506	0.412418	0.633301	-0.0628023	0.355918	0.713576
rs11135441	C	T	0.0362468	0.340511	0.566368	0.15406	0.00903004	0.137036
rs760513	C	T	-0.0361758	0.218143	0.432071	0.355168	1.21951e-08	0
rs1265834	C	T	0.0361608	0.31695	0.541788	-0.0880938	0.124201	0.450639
rs9610275	A	G	0.0360677	0.187147	0.400241	0.0650973	0.136822	0.472927
rs1428389	T	G	0.0359894	0.310837	0.536602	-0.0250945	0.642051	0.89521
rs2263146	C	T	-0.0358656	0.343656	0.569288	0.036838	0.532316	0.827586
rs1920120	T	C	0.0358612	0.435446	0.64967	-0.0312234	0.65404	0.89521
rs2235148	T	C	-0.0358293	0.391088	0.614352	-0.153413	0.0146938	0.161007
rs885107	T	C	0.0356577	0.291068	0.517783	0.152477	0.00378378	0.0803482
rs113087182	G	A	-0.0355206	0.323088	0.54738	-0.00860787	0.875715	0.975468
rs10226033	C	A	-0.0351959	0.469697	0.673342	-0.15266	0.0410557	0.271497
rs200557844	AAAAC	A	0.0348139	0.283151	0.512547	0.0716351	0.173461	0.530606
rs139418	A	C	-0.034776	0.301932	0.52661	0.111654	0.0339477	0.257751
rs6095271	C	G	-0.0345871	0.408816	0.630669	-0.0541368	0.403734	0.747318
rs8055661	C	T	-0.034577	0.240723	0.461199	-0.071284	0.12949	0.457681
rs34480360	G	A	-0.0344348	0.443604	0.657786	0.00672199	0.92162	0.986458
rs16902043	A	G	-0.0342904	0.416835	0.636984	-0.0504294	0.42638	0.75826
rs138779	C	T	-0.034227	0.4285	0.643535	-0.0106503	0.861532	0.975468
rs7569631	C	G	-0.0341833	0.560227	0.752057	-0.0398433	0.65655	0.895792
rs4462	A	G	-0.0340517	0.319354	0.54443	-0.0519306	0.338287	0.701322
rs199694367	C	T	-0.0337684	0.485353	0.686475	0.123596	0.0991681	0.402501
rs73169651	C	A	0.0337308	0.353999	0.579399	-0.00236621	0.966436	0.9905
rs3777192	G	A	-0.0336433	0.421218	0.638136	0.00610992	0.925509	0.986458
rs713770	A	G	0.0336116	0.370746	0.597272	0.0593147	0.30252	0.683379
rs3796145	A	C	-0.0334709	0.588898	0.774142	-0.0225543	0.813382	0.956597
rs1458019	A	G	0.033191	0.504839	0.701641	0.113741	0.127301	0.45727
rs73138221	T	C	0.0330723	0.31289	0.539013	0.0579866	0.268254	0.65456
rs139385	C	A	0.0329074	0.369715	0.597272	-0.00201389	0.972259	0.9905
rs796279278	GA	G	0.0328417	0.362407	0.589631	-0.00492717	0.930355	0.986458
rs8142590	G	A	0.0327948	0.401964	0.627829	-0.0116023	0.850046	0.97409
rs4532534	T	A	0.0327477	0.320759	0.545689	-0.0236141	0.641763	0.89521
rs2348984	A	C	0.0324614	0.492713	0.691822	0.0522753	0.466393	0.784776
rs2811710	C	T	-0.0324452	0.584513	0.77058	-0.0863658	0.339111	0.701322
rs13227454	T	C	0.0323117	0.439629	0.654257	0.0408631	0.511519	0.813707
rs9868000	G	A	0.0321368	0.451287	0.664373	-0.000743339	0.990781	0.996859
rs7812088	G	A	-0.0320773	0.522622	0.717266	0.0269129	0.720511	0.921715
rs73169652	A	G	-0.0320008	0.47296	0.676837	-0.0659237	0.33186	0.699105
rs1541416	T	C	0.0318922	0.420881	0.638136	-0.00613802	0.914832	0.980604
rs138764	T	C	0.0318299	0.350305	0.5745	-0.00440764	0.935312	0.986458
rs7708474	T	G	-0.0318235	0.684268	0.851441	0.00598295	0.954788	0.9905
rs28421305	G	A	-0.0317642	0.339166	0.565276	0.0588744	0.252377	0.630943
rs59294613	C	A	0.0316708	0.433297	0.64955	-0.0121418	0.821195	0.956597
rs6556893	A	G	-0.0316122	0.491098	0.690738	-0.0605354	0.386178	0.731656
rs8142763	G	A	0.0314556	0.377218	0.60164	0.00238691	0.966197	0.9905
rs34853485	GT	G	-0.0313831	0.290509	0.517783	-0.0280489	0.549449	0.837451
rs67456513	A	T	0.0313552	0.414114	0.634717	-0.0206387	0.724173	0.924957
rs4561508	C	T	0.0313342	0.365195	0.591819	0.0273636	0.610117	0.877998
rs7971	A	G	-0.0312851	0.408751	0.630669	-0.114376	0.0487361	0.295828
rs7577599	T	C	0.0312654	0.419834	0.638136	0.0887081	0.135505	0.472824
rs12111865	G	A	0.0312264	0.373138	0.599948	-0.0725507	0.185254	0.548144
rs13069553	A	G	0.0311341	0.553351	0.746296	0.0715905	0.384417	0.731656
rs55768077	A	G	-0.0310847	0.383407	0.606937	0.0258247	0.631926	0.891605
rs7806680	G	A	-0.0309865	0.383155	0.606937	-0.00588639	0.912083	0.98022
rs2107939	T	G	0.0309743	0.242429	0.461506	0.0183924	0.650499	0.89521
rs5755689	A	G	0.0309381	0.501366	0.697997	0.127845	0.0714244	0.354957
rs139406	T	C	0.0308633	0.386014	0.608715	0.0811398	0.151905	0.500249
rs67167896	T	C	0.0306912	0.463993	0.667638	0.0561271	0.384817	0.731656
rs3751998	C	T	-0.0306724	0.39198	0.614577	-0.0852803	0.137379	0.472927
rs138767	T	C	-0.0304352	0.476634	0.679722	0.0309703	0.58626	0.863076
rs13361341	A	T	-0.030334	0.404281	0.62938	-0.0548325	0.314755	0.698296
rs139397	T	C	0.0302239	0.409935	0.630669	0.0939961	0.100035	0.402501
rs28844358	A	C	-0.0301786	0.456143	0.664791	0.0566782	0.358446	0.714028
rs4500770	A	T	-0.0300235	0.364803	0.591819	-0.0842817	0.113813	0.428102
rs6518948	G	T	-0.0300145	0.483772	0.686319	-0.0338474	0.595217	0.865091
rs8051050	A	G	-0.0297646	0.406468	0.630295	0.122663	0.027464	0.230164
rs7785157	G	C	-0.0297038	0.467124	0.670827	0.00714698	0.909386	0.978604
rs111851374	G	C	0.0295269	0.30183	0.52661	-0.0489003	0.280767	0.661577
rs2289442	T	C	0.0293507	0.476514	0.679722	-0.0394251	0.535712	0.830404
rs147295	T	C	0.0293252	0.499193	0.696974	0.0151878	0.818556	0.956597
rs5755690	C	T	0.0293098	0.359681	0.586359	-0.0376302	0.459386	0.784776
rs7725869	A	C	-0.0290304	0.523079	0.717266	-0.106618	0.126783	0.45727
rs6122720	G	A	0.0289963	0.244734	0.461765	-0.0162948	0.681723	0.906018
rs13176035	G	A	0.0288216	0.620177	0.793362	0.0259443	0.771554	0.937613
rs2548594	C	T	0.0284042	0.628349	0.79784	-0.197141	0.025668	0.22878
rs2153302	A	C	0.028294	0.27294	0.500695	0.0466237	0.251931	0.630943
rs138769	G	C	-0.0282121	0.218084	0.432071	-0.0178165	0.614959	0.878512
rs138765	A	G	0.0281614	0.515219	0.712445	-0.0514894	0.43143	0.762204
rs66665074	C	T	0.0281228	0.58251	0.769543	0.00265214	0.972381	0.9905
rs138774	G	A	0.0280025	0.317144	0.541788	0.0401439	0.367049	0.721775
rs148338174	AG	A	-0.0278346	0.455406	0.664791	0.026252	0.655032	0.89521
rs113394869	G	C	0.027686	0.485556	0.686475	0.0830363	0.165277	0.522491
rs1474558	A	G	-0.0273869	0.48219	0.685262	-0.0112216	0.851809	0.97409
rs71551041	T	C	0.0273528	0.565745	0.756555	0.0232147	0.7553	0.931506
rs74892229	G	A	-0.0272778	0.409395	0.630669	-0.00723897	0.887656	0.975468
rs139391	G	GA	-0.027069	0.527109	0.721585	0.0147473	0.782408	0.946275
rs5755685	G	A	-0.0268597	0.56798	0.757306	-0.00451203	0.949881	0.988512
rs139410	A	G	-0.0267422	0.424379	0.63969	-0.064428	0.213321	0.585028
rs12658906	G	C	0.0263964	0.559876	0.752057	0.0463318	0.492772	0.800145
rs66871687	A	G	0.0262999	0.446989	0.661608	-0.0224933	0.672015	0.904847
rs8058961	G	A	-0.0262991	0.51339	0.712318	-0.0389141	0.526979	0.826239
rs2003424	G	C	-0.0261692	0.46409	0.667638	0.0151429	0.787838	0.9497
rs7720259	G	T	0.0261523	0.514496	0.712445	0.0576571	0.343676	0.701322
rs1568883	G	A	0.026137	0.422511	0.638136	0.00850886	0.871428	0.975468
rs13181772	C	T	-0.0260808	0.370327	0.597272	-0.0171694	0.709778	0.916411
rs4820189	A	G	-0.0260567	0.359524	0.586359	0.0814854	0.0719133	0.355234
rs56176024	G	A	0.0259451	0.435754	0.64967	-0.0286521	0.563803	0.840692
rs73169662	T	C	0.0253124	0.461417	0.66613	0.0572235	0.291541	0.671527
rs138752	G	A	0.0250511	0.499781	0.696974	-0.0248378	0.667578	0.90275
rs11957435	T	C	-0.0250001	0.520335	0.715897	-0.0185143	0.759987	0.93163
rs2106118	T	A	0.0249878	0.546135	0.738995	-0.0448567	0.467995	0.784776
rs8058928	T	G	0.02484	0.406617	0.630295	0.0430692	0.377709	0.729908
rs6887350	C	T	0.0247994	0.603211	0.785132	0.0299576	0.617759	0.880979
rs2293607	T	C	-0.0247815	0.612722	0.790719	0.0235915	0.7577	0.931506
rs9373843	A	G	0.024733	0.454185	0.664791	0.0465284	0.380976	0.729908
rs12707459	G	A	0.0247152	0.449848	0.663445	0.00731724	0.884038	0.975468
rs139423	A	G	-0.0245042	0.618357	0.792398	-0.0774795	0.332371	0.699105
rs1567854	T	A	-0.0241305	0.578798	0.766743	-0.0246933	0.709964	0.916411
rs10954065	C	A	-0.024115	0.486865	0.687125	-0.0705323	0.182615	0.542588
rs2115173	T	C	0.0240306	0.533426	0.729016	0.0284717	0.62888	0.889106
rs6001455	C	T	0.0239445	0.334803	0.559287	0.0316477	0.420489	0.753873
rs2532742	C	G	0.0238928	0.543926	0.737318	-0.0801245	0.18133	0.542588
rs12612999	C	T	0.0231832	0.378245	0.60164	0.127178	0.00230823	0.0542774
rs62465445	T	C	0.0229815	0.655492	0.823129	-0.085963	0.187696	0.551651
rs7789055	G	T	-0.022859	0.713051	0.866224	0.0910446	0.256141	0.636471
rs112932071	A	G	0.0226717	0.324681	0.547816	-0.00673464	0.856771	0.97409
rs9763676	A	C	0.0224233	0.547853	0.740098	-0.000804333	0.987874	0.99578
rs7199068	C	G	-0.0220897	0.605481	0.786837	-0.0204401	0.754196	0.931506
rs34562254	G	A	-0.0219162	0.614475	0.790719	-0.0479719	0.487318	0.796018
rs5755674	C	T	-0.0218269	0.592943	0.777942	0.00980423	0.832703	0.965794
rs6066815	T	C	0.0216923	0.487691	0.687125	-0.0558749	0.261587	0.644147
rs2413338	C	T	-0.0216288	0.454333	0.664791	0.0227067	0.61382	0.878416
rs34720256	T	C	-0.0215685	0.517805	0.714318	0.0296313	0.56231	0.840692
rs4821393	C	A	0.0214539	0.696685	0.856814	0.0126533	0.878678	0.975468
rs75341503	A	C	-0.0213511	0.595852	0.779007	-0.0633195	0.229601	0.603439
rs10244817	T	C	-0.0212367	0.709059	0.865004	-0.104693	0.218732	0.589999
rs2168834	T	C	-0.0211386	0.57246	0.760806	-0.051932	0.369819	0.72375
rs9306298	T	C	0.0211154	0.636796	0.807067	0.0966049	0.162349	0.522491
rs2772431	C	T	-0.0208411	0.598496	0.780233	0.00405819	0.946401	0.988032
rs12707455	G	A	-0.0205942	0.539347	0.733441	-0.0360241	0.483125	0.795506
rs1534877	C	T	-0.0205052	0.607572	0.787328	-0.00955939	0.879948	0.975468
rs35747377	T	A	0.020446	0.589103	0.774142	-0.00884319	0.879503	0.975468
rs154460	A	T	-0.0203301	0.709119	0.865004	0.0306459	0.719487	0.921715
rs34052134	C	CA	0.0201132	0.696945	0.856814	-0.0903115	0.241802	0.618501
rs28507905	C	T	0.0201052	0.458868	0.664791	0.0312856	0.464473	0.784776
rs1840829	A	G	0.0200649	0.578104	0.766743	0.0317057	0.56578	0.840692
rs34599047	T	C	-0.020029	0.562958	0.75429	-0.0896893	0.0933762	0.388672
rs11991241	T	C	-0.0200142	0.494154	0.692661	0.0492628	0.287028	0.664868
rs11629542	C	G	-0.0198558	0.596314	0.779007	0.0283527	0.611387	0.877998
rs3814960	C	T	-0.0198443	0.646157	0.817667	-0.0627692	0.343231	0.701322
rs1043381	C	T	0.019841	0.607779	0.787328	-0.0102357	0.859507	0.974821
rs2790462	C	T	0.0198019	0.543997	0.737318	-0.00412461	0.932053	0.986458
rs139413	A	G	0.0197086	0.566494	0.756555	0.0299921	0.572912	0.847993
rs13184896	G	T	0.019589	0.537626	0.732315	-0.0403307	0.415058	0.749664
rs11738768	C	A	-0.0195277	0.624358	0.797091	-0.0414398	0.501661	0.809877
rs111632177	G	A	-0.0193623	0.534817	0.729701	0.00625329	0.897083	0.975468
rs4500785	C	G	-0.0188891	0.650683	0.819601	-0.0569312	0.377551	0.729908
rs4455220	A	G	0.0187371	0.518316	0.714318	0.00668352	0.886407	0.975468
rs62465449	T	C	0.0184818	0.614092	0.790719	0.0870724	0.119889	0.442835
rs720613	C	T	-0.0182382	0.655158	0.823129	-0.0703224	0.263127	0.644768
rs3777202	A	C	-0.018121	0.560374	0.752057	-0.0839534	0.0871475	0.370264
rs1997392	C	T	0.0180839	0.625036	0.797091	-0.063377	0.270152	0.655398
rs144948164	G	GG	0.0179658	0.417889	0.636984	0.100468	0.00392948	0.080554
rs11380525	T	TG	-0.0178855	0.596606	0.779007	-0.0778079	0.0845308	0.370264
rs6884601	A	C	0.0178288	0.716648	0.868023	-0.00489949	0.944714	0.988032
rs6095247	T	C	-0.0178201	0.649934	0.819601	0.0601225	0.330722	0.699105
rs57968458	G	A	0.0177693	0.681148	0.848847	0.137431	0.0436462	0.273205
rs12707454	T	C	0.0176707	0.720972	0.869554	-0.0235641	0.756196	0.931506
rs56249828	T	C	0.0175467	0.768468	0.89764	0.085002	0.231945	0.607653
rs2038010	G	A	-0.0174758	0.710991	0.865004	0.00191722	0.978484	0.991622
rs11241689	C	T	-0.0174692	0.628542	0.79784	0.0228208	0.678626	0.906018
rs4348209	C	T	-0.017449	0.773712	0.899195	0.0618752	0.498225	0.8074
rs56333627	C	A	0.0172781	0.709728	0.865004	-0.018521	0.793762	0.952369
rs28792763	G	A	0.0167911	0.569115	0.757588	0.091177	0.0433575	0.273205
rs200680915	TTTC	T	-0.0167556	0.613282	0.790719	0.0711103	0.166587	0.522491
rs7633750	G	A	0.016618	0.757491	0.892017	0.0493977	0.543446	0.833229
rs2829	T	C	0.0159968	0.73364	0.873411	0.120708	0.102259	0.405085
rs10224463	C	A	0.0158877	0.764229	0.893963	-0.0110435	0.888441	0.975468
rs4985726	C	G	0.0156298	0.70029	0.859638	0.0278123	0.654726	0.89521
rs139422	G	A	0.0155667	0.728756	0.871711	0.102574	0.143141	0.48407
rs9386514	T	C	-0.0151991	0.722154	0.869554	-0.0242113	0.709766	0.916411
rs6595440	G	C	0.0151572	0.748269	0.885398	0.128223	0.0773204	0.361069
rs17325193	A	G	0.0151067	0.736722	0.875525	0.0329662	0.624839	0.886449
rs7594333	G	C	-0.0150523	0.727945	0.871711	0.0635783	0.334033	0.70053
rs59673207	G	C	-0.014986	0.69205	0.856814	0.0132936	0.817712	0.956597
rs6876883	G	A	0.0149005	0.758215	0.892017	-0.0281067	0.677875	0.906018
rs3829586	G	A	0.0148339	0.760996	0.893963	0.026081	0.736262	0.931285
rs6595443	A	T	0.0147967	0.6491	0.819601	-0.0124042	0.805244	0.953618
rs17503312	C	T	0.0146165	0.726322	0.871711	0.0690666	0.301912	0.683379
rs115071937	G	A	0.014469	0.702366	0.860897	0.0911842	0.123461	0.450639
rs138729	AC	A	0.0144554	0.695371	0.856814	0.0888889	0.111407	0.422934
rs2518720	C	T	0.0143979	0.714182	0.866315	-0.216799	0.000336939	0.0125582
rs139405	C	A	0.0143688	0.627253	0.79784	0.0814402	0.0749674	0.359771
rs2530457	C	T	-0.0142187	0.615218	0.790719	-0.0945955	0.0305635	0.245707
rs4836009	G	A	0.014169	0.657962	0.824968	-0.0930835	0.0631565	0.325713
rs1458017	G	A	-0.0141412	0.66001	0.826272	-0.00624828	0.899334	0.975468
rs4510	A	G	-0.0140325	0.667966	0.833687	0.0013796	0.978405	0.991622
rs2223684	A	C	-0.0138784	0.693914	0.856814	-0.0884623	0.10501	0.40953
rs67870530	A	G	0.0138314	0.795803	0.912669	0.0544325	0.501728	0.809877
rs58618031	T	C	-0.0137293	0.787232	0.907044	0.0104551	0.895944	0.975468
rs73169678	C	A	0.0136666	0.618457	0.792398	0.018455	0.668213	0.90275
rs2054586	C	T	-0.0136456	0.458205	0.664791	0.00561079	0.84026	0.973183
rs7735212	C	G	0.0134457	0.733878	0.873411	0.0395659	0.492133	0.800145
rs9386516	A	G	0.0134237	0.804814	0.915322	-0.0105636	0.898363	0.975468
rs56143602	T	C	-0.0133249	0.753863	0.88945	-0.0725961	0.244095	0.621607
rs6595446	C	A	-0.0131059	0.721795	0.869554	0.0534429	0.340644	0.701322
rs57104699	C	A	-0.0130735	0.666664	0.83333	0.00806308	0.865449	0.975468
rs139394	A	C	0.0128024	0.695505	0.856814	0.0399817	0.442698	0.772367
rs62376436	G	A	-0.0127511	0.773442	0.899195	0.032114	0.639821	0.89521
rs2790454	A	G	0.012691	0.78758	0.907044	0.161767	0.0285485	0.234098
rs35011836	T	G	0.0125511	0.733144	0.873411	0.0361644	0.52291	0.823007
rs16961828	G	C	-0.0125458	0.749596	0.88569	-0.091378	0.127701	0.45727
rs7187359	G	A	0.0124822	0.685687	0.851915	0.0431884	0.369385	0.72375
rs5995688	A	G	0.0124344	0.774185	0.899195	0.0784779	0.239613	0.618143
rs10249003	A	G	0.0124284	0.814124	0.918269	0.0642215	0.421985	0.753873
rs34144528	T	C	-0.0124281	0.824295	0.922131	0.0269797	0.75248	0.931506
rs36198289	C	T	-0.0123497	0.783222	0.904566	0.163104	0.0193966	0.189348
rs62422886	A	G	-0.0122389	0.838048	0.926628	-0.114837	0.212206	0.585028
rs8050262	T	C	0.0121545	0.741125	0.878212	0.0459151	0.413339	0.749664
rs4836004	C	T	0.0120904	0.793734	0.911571	0.0505928	0.48694	0.796018
rs745745596	C	T	-0.0117892	0.797465	0.913297	-0.0465066	0.509023	0.813707
rs12932141	A	C	-0.0116293	0.779058	0.901086	0.0738775	0.248215	0.626264
rs2012189	C	T	0.0115828	0.722143	0.869554	-0.0635412	0.203423	0.577186
rs2270554	T	G	0.0115778	0.802806	0.914306	-0.00238317	0.973681	0.990594
rs9827710	G	C	0.0114785	0.835559	0.926278	0.0333494	0.65424	0.89521
rs59379598	C	G	-0.0112831	0.729261	0.871711	0.0621631	0.212119	0.585028
rs57382045	G	A	0.0112117	0.723415	0.869796	0.0594985	0.209777	0.585028
rs139408	T	C	0.0111337	0.811031	0.917944	0.0929548	0.195391	0.560213
rs4792797	C	A	0.0110851	0.696721	0.856814	0.00180598	0.966889	0.9905
rs1265844	G	A	-0.0110383	0.71099	0.865004	0.0442169	0.344674	0.701322
rs377904	A	C	-0.0109158	0.739314	0.877333	0.0980367	0.0528453	0.295828
rs28616016	T	C	-0.0102931	0.823357	0.922131	0.0923993	0.192292	0.559147
rs6745833	C	G	-0.0102671	0.854083	0.935045	0.0924673	0.275118	0.65632
rs3777184	G	C	-0.00997136	0.788832	0.907212	-0.039355	0.491624	0.800145
rs10936599	C	T	-0.00987998	0.834784	0.926278	-0.0298694	0.679847	0.906018
rs2772433	G	A	0.00980297	0.81856	0.92074	-0.0229955	0.725457	0.925156
rs55735727	A	T	0.00975003	0.94533	0.970424	0.126296	0.549209	0.837451
rs56313563	G	A	-0.00968907	0.839247	0.926628	-0.180971	0.0128722	0.152974
rs6125446	C	G	0.00947241	0.763235	0.893963	0.014657	0.769189	0.9372
rs11241692	T	C	0.00939421	0.852227	0.934259	0.103396	0.169014	0.522491
rs11135442	T	C	-0.00938339	0.806692	0.916188	0.119984	0.0313952	0.249942
rs9921835	G	A	0.00936107	0.813903	0.918269	-0.0599802	0.336246	0.701322
rs138743	G	A	-0.00925009	0.811597	0.917944	-0.0423186	0.465818	0.784776
rs59283092	T	C	-0.00919786	0.830232	0.925987	0.00549297	0.931903	0.986458
rs138742	G	A	0.00917815	0.778697	0.901086	-0.0125663	0.797053	0.95272
rs7456425	C	T	-0.00901312	0.83113	0.925987	-0.00227427	0.97215	0.9905
rs9866116	A	G	-0.00899135	0.763488	0.893963	0.0307273	0.512054	0.813707
rs10271646	T	C	0.00876537	0.858964	0.937883	0.0901015	0.233281	0.609205
rs3950296	C	G	-0.00875	0.779109	0.901086	-0.0488915	0.300211	0.683379
rs10241173	A	G	0.00864526	0.860592	0.938411	0.0442221	0.563832	0.840692
rs11949531	G	A	-0.00835964	0.877791	0.947941	0.0376035	0.644979	0.89521
rs373378536	AC	A	0.00832006	0.914915	0.955708	-0.0371155	0.760074	0.93163
rs10264060	C	A	0.00827795	0.877249	0.947941	-0.0271365	0.734439	0.931285
rs2005954	G	A	0.00826977	0.773407	0.899195	-0.0536295	0.229101	0.603439
rs10233479	C	T	0.0082202	0.816374	0.919542	-0.115987	0.0402552	0.270568
rs779635737	A	AGCTCCGCCCCCGA	0.00820245	0.800618	0.914306	-0.0596407	0.182627	0.542588
rs28626343	T	C	-0.00808872	0.850263	0.934259	0.0414786	0.516764	0.818044
rs6066828	C	T	-0.00807156	0.801033	0.914306	0.0436184	0.379438	0.729908
rs10281582	A	G	-0.00805175	0.87858	0.947941	-0.134681	0.0973898	0.399806
rs138728	G	C	-0.00796085	0.802674	0.914306	0.0923026	0.0331209	0.254663
rs10230610	A	C	-0.00790864	0.811491	0.917944	-0.0366341	0.48308	0.795506
rs112398493	C	T	0.00773834	0.852047	0.934259	0.0310121	0.619585	0.88192
rs62467774	T	C	-0.00756357	0.8205	0.921657	0.0517492	0.318255	0.699105
rs9610279	A	G	-0.00735962	0.833318	0.926278	-0.0437691	0.4105	0.749339
rs139381	T	C	-0.00733757	0.823085	0.922131	-0.0047144	0.928245	0.986458
rs4509	G	A	-0.00711096	0.849163	0.934259	-0.0512273	0.377393	0.729908
rs10757260	G	A	0.00681948	0.846934	0.933449	-0.000544553	0.992133	0.996996
rs141127958	A	G	0.00678835	0.869094	0.942668	-0.024991	0.685017	0.906211
rs7706501	C	T	-0.0066487	0.882651	0.948692	0.0177771	0.801463	0.95272
rs6885567	T	G	0.00643392	0.866597	0.941204	0.0254699	0.668255	0.90275
rs62422878	C	T	0.00639405	0.839616	0.926628	0.0372972	0.443684	0.772443
rs7287861	C	T	-0.00634991	0.829526	0.925987	-0.0332033	0.465011	0.784776
rs10484577	A	C	0.00603377	0.940419	0.969968	-0.193705	0.109445	0.417417
rs1265846	A	G	-0.00588921	0.883904	0.948692	0.0770046	0.193985	0.560096
rs1053593	G	T	-0.00578189	0.865513	0.941204	0.0256418	0.543631	0.833229
rs35629860	G	A	-0.00577795	0.862637	0.939393	-0.0977655	0.0653485	0.331997
rs2335013	T	G	-0.00574246	0.890308	0.95059	-0.0953718	0.145895	0.490301
rs138755	A	G	-0.00563836	0.88846	0.95059	0.0159892	0.795576	0.952369
rs5755688	A	G	0.00551413	0.899321	0.954839	0.0825051	0.221359	0.591622
rs71551046	C	T	-0.0054882	0.885397	0.949053	-0.0855734	0.129083	0.457681
rs10231703	G	A	0.00529773	0.910415	0.954839	-0.0580013	0.419258	0.753873
rs7725897	C	T	0.00529082	0.83591	0.926278	0.0370557	0.34435	0.701322
rs7707090	G	A	0.00522786	0.880208	0.948451	-0.121738	0.0266811	0.230164
rs7184423	C	A	-0.00521856	0.85631	0.936232	0.0283468	0.532884	0.827586
rs71083048	A	AG	-0.00514439	0.903326	0.954839	-0.086401	0.176653	0.530606
rs2790455	A	G	-0.0050697	0.90577	0.954839	0.0258163	0.696021	0.913324
rs56343427	C	T	0.00505877	0.912919	0.954839	-0.170123	0.0209046	0.19982
rs55964341	A	G	0.00500232	0.902544	0.954839	0.0113169	0.85261	0.97409
rs6868198	G	A	-0.00491474	0.883626	0.948692	-0.0168229	0.763303	0.932945
rs11696900	C	A	-0.00489644	0.908507	0.954839	0.0342834	0.55343	0.840692
rs9373839	T	C	0.00484551	0.912687	0.954839	-0.063711	0.286992	0.664868
rs7777947	T	G	0.00478981	0.917287	0.956966	-0.0644533	0.288069	0.665399
rs1322178	C	T	-0.00478625	0.909725	0.954839	0.0177532	0.779556	0.945615
rs7643115	G	A	-0.00463782	0.906167	0.954839	-0.0689021	0.260348	0.643029
rs5755686	A	G	-0.00449974	0.922489	0.95995	-0.0225848	0.750744	0.931506
rs9391997	A	G	-0.0044745	0.902356	0.954839	0.00264091	0.963517	0.9905
rs180758909	A	T	0.00446619	0.970538	0.981143	-0.100957	0.582759	0.859464
rs113745074	T	C	0.00445643	0.874942	0.947757	-0.00368741	0.934027	0.986458
rs11089739	C	T	0.00432264	0.889897	0.95059	0.00256013	0.958412	0.9905
rs11950066	G	T	0.00420229	0.93696	0.969968	-0.0264676	0.747767	0.931506
rs7716691	C	T	0.00415355	0.940857	0.969968	-0.0489517	0.558724	0.840692
rs138751	A	T	0.00400239	0.92121	0.959838	0.0404105	0.522231	0.823007
rs6063314	T	C	-0.00398953	0.912804	0.954839	0.0943813	0.085138	0.370264
rs138750	G	A	-0.00389618	0.909708	0.954839	-0.0445166	0.409841	0.749339
rs112282032	C	T	0.00373378	0.909257	0.954839	0.00220184	0.965137	0.9905
rs1057964	T	C	-0.00369562	0.911747	0.954839	0.100362	0.0547955	0.303596
rs35921400	G	A	-0.00365638	0.934265	0.968518	-0.021722	0.749252	0.931506
rs710190	T	C	0.00335789	0.911	0.954839	0.014952	0.748132	0.931506
rs56219066	T	C	-0.00305849	0.952619	0.97292	-0.0488674	0.477958	0.791769
rs17246404	C	T	-0.00305545	0.942562	0.969968	-0.0163972	0.80322	0.95317
rs10246424	A	G	0.00289157	0.9503	0.972841	-0.0306758	0.657672	0.895832
rs1014163	G	A	0.00289115	0.92491	0.96125	0.0787209	0.101518	0.405085
rs4563648	G	A	0.0028545	0.930629	0.965969	0.130818	0.0106187	0.144406
rs139404	G	A	-0.00276409	0.93944	0.969968	0.0474169	0.40728	0.749339
rs3777190	C	T	-0.00273675	0.942761	0.969968	-0.0879406	0.138454	0.473053
rs28622327	C	T	0.00266805	0.953937	0.97292	-0.0358849	0.599939	0.867637
rs7734187	G	A	0.00262102	0.945687	0.970424	0.0224984	0.697961	0.914261
rs138781	C	T	0.00260893	0.946755	0.970424	0.00224139	0.970526	0.9905
rs2115172	A	G	-0.00255464	0.957389	0.97506	-0.0952995	0.19791	0.565458
rs12638862	A	G	-0.00240258	0.953156	0.97292	0.0155185	0.801491	0.95272
rs17507636	C	T	-0.00227698	0.958413	0.97506	0.130406	0.0521196	0.295828
rs11871721	C	G	0.00212505	0.959796	0.975258	0.0521741	0.421508	0.753873
rs7193541	T	C	0.00193711	0.961278	0.975555	0.0112267	0.855551	0.97409
rs10069748	T	C	-0.00186297	0.965945	0.979079	0.0833201	0.224948	0.596966
rs56656810	C	A	-0.00183941	0.968069	0.980021	0.0313131	0.665049	0.90275
rs7810427	C	T	-0.00112554	0.98189	0.989127	0.0349447	0.651841	0.89521
rs6715150	G	A	0.00109208	0.971571	0.981143	-0.00658577	0.891375	0.975468
rs10035477	T	C	-0.000924285	0.97783	0.986249	0.0609887	0.239719	0.618143
rs28638102	A	C	0.000919476	0.9866	0.991436	0.039061	0.62057	0.88192
rs72911163	C	G	0.000817213	0.987999	0.991627	0.0338681	0.67805	0.906018
rs9876206	C	T	-0.000591866	0.985377	0.991423	-0.0381491	0.455916	0.783755
rs11241686	G	A	0.000389755	0.991803	0.994228	-0.0673149	0.247012	0.625154
rs35002761	G	A	-0.000318809	0.994914	0.996128	-0.0670525	0.377008	0.729908
rs138748	G	T	-9.64763e-06	0.999794	0.999794	-0.0381677	0.509674	0.813707
