# Supplementary material for: Functional dissection of inherited non-coding variation influencing multiple myeloma risk
Source: Nat Commun. 2022 Jan 10;13:151. doi: 10.1038/s41467-021-27666-x (PMC8748989; doi:10.1038/s41467-021-27666-x)
Supplement: Supplementary file 5 — Supplementary Data 2 [file 41467_2021_27666_MOESM5_ESM.xlsx]

## Sheet: Tmotif
Supplementary Data 2
Motif analysis for rs78740585, rs2790444, rs3777182, rs3777183, rs11960493, rs6066832, rs62376437 using PERFECTOS-APE with these databases of motif models: (A) HOCOMOCO-11, (B) JASPAR, (C) HT-SELEX, (D) SwissRegulon, and (E) HOMER. The P-values are for motif-to-sequence alignment, as calculated by PERFECTOS-APE.
rsID	DB	Motif	Alleles	Reference allele					Alternative allele				Foldchange
				Pos	Strand	Word	P		Pos	Strand	Word	P
rs78740585	E	IRF4_GM12878-IRF4	G/A	-6	pos	actgaaGctg	0.00706604		-6	pos	actgaaActg	2.04985e-05	344.711
rs78740585	C	IRF5_2	G/A	-7	pos	pos	0.00527381		-7	pos	aactgaaActg	0.000123107	42.8392
rs78740585	B	MA0517.1 STAT2+1	G/A	-10	neg	acagCttcagttctt	0.000181927		-10	neg	acagTttcagttctt	4.91594e-06	37.0076
rs11960493	B	MA0528.1 ZNF263	T/G	-2	pos	agTagctggtgcggctgaagg	0.0070666		-1	pos	gGagctggtgcggctgaagga	0.00019105	36.9882
rs3777183	B	MA0481.1 FOXP1	G/A	-7	pos	tttagaaGaacacag	0.000955848		-7	pos	tttagaaAaacacag	2.58446e-05	36.9844
rs2790444	C	POU3F3_2	C/T	-5	pos	ttgccCgaatta	0.013322		-5	pos	ttgccTgaatta	0.000360321	36.9725
rs78740585	B	MA0050.2 IRF1	G/A	-8	neg	gtcaacttacagCttcagttc	0.000647102		-8	neg	gtcaacttacagTttcagttc	2.025e-05	31.9556
rs6066832	B	MA0133.1 BRCA1	C/A	-6	pos	ccacccC	0.00991591		-2	pos	ccAaccc	0.000334303	29.6614
rs2790444	C	POU2F1_1	C/T	-8	neg	ttcGggcaaatt	0.0104397		-8	neg	ttcAggcaaatt	0.000378196	27.6039
rs78740585	D	NCOR{1,2}_SMARC.p2	G/A	-7	neg	Cttcagtt	0.00134243		-7	neg	Tttcagtt	5.2858e-05	25.3969
rs2790444	C	POU2F2_1	C/T	-8	neg	tcGggcaaatt	0.00858837		-8	neg	tcAggcaaatt	0.000360265	23.8391
rs11960493	B	MA0154.2 EBF1	T/G	-9	neg	tActccagggc	0.00155689		-9	neg	tCctccagggc	6.84058e-05	22.7596
rs11960493	D	SPI1.p2	T/G	-4	pos	ggagTagctgg	0.00323666		-4	pos	ggagGagctgg	0.000149207	21.6924
rs2790444	E	POU2F2_Bcell-Oct2	C/T	-7	neg	tcGggcaaat	0.00356808		-7	neg	tcAggcaaat	0.000172573	20.6758
rs2790444	B	MA0507.1 POU2F2	C/T	-10	pos	ttaatttgccCga	0.00110672		-10	pos	ttaatttgccTga	5.37103e-05	20.6054
rs11960493	D	EBF1.p2	T/G	-14	neg	accagctActccagggccgtgg	0.00022112		-14	neg	accagctCctccagggccgtgg	1.07371e-05	20.5939
rs78740585	C	IRF4	G/A	-5	pos	ctgaaGctgtaagtt	0.000749067		-5	pos	ctgaaActgtaagtt	3.81947e-05	19.6118
rs2790444	C	POU3F3_1	C/T	-9	neg	ttcGggcaaatta	0.00198698		-9	neg	ttcAggcaaatta	0.00010637	18.68
rs78740585	C	IRF7_1	G/A	-5	pos	ctgaaGctgtaagt	0.00163475		-5	pos	ctgaaActgtaagt	8.75217e-05	18.6782
rs11960493	B	MA0506.1 NRF1	T/G	0	pos	Tagctggtgcg	0.00818106		0	pos	Gagctggtgcg	0.000459529	17.8032
rs2790444	C	SOX8_2	C/T	-1	pos	cCgaattacattt	0.00100366		-1	pos	cTgaattacattt	5.63922e-05	17.7979
rs78740585	C	IRF8_1	G/A	-11	pos	caagaactgaaGct	0.00141247		-5	pos	ctgaaActgtaagt	7.93687e-05	17.7964
rs78740585	C	IRF8_2	G/A	-5	pos	ctgaaGctgtaagt	0.000268728		-5	pos	ctgaaActgtaagt	1.51035e-05	17.7925
rs2790444	D	POU2F1..3.p2	C/T	-10	pos	ttaatttgccCga	0.000825745		-10	pos	ttaatttgccTga	4.87198e-05	16.9488
rs2790444	C	SOX14_2	C/T	-1	pos	cCgaattacatttca	0.000532358		-1	pos	cTgaattacatttca	3.29681e-05	16.1477
rs3777183	C	FOXC2_3	G/A	-11	neg	Cttctaaatact	0.00610415		-5	pos	tagaaAaacaca	0.00037823	16.1387
rs78740585	C	IRF3	G/A	-11	pos	caagaactgaaGctgtaagtt	0.000181989		-11	pos	caagaactgaaActgtaagtt	1.12772e-05	16.1377
rs78740585	C	IRF9	G/A	-6	pos	actgaaGctgtaagt	0.000326804		-6	pos	actgaaActgtaagt	2.02525e-05	16.1365
rs11960493	E	ZNF263_K562-Znf263	T/G	-5	neg	agctActcca	0.00241491		-5	neg	agctCctcca	0.000164453	14.6845
rs3777183	D	BPTF.p2	G/A	-5	pos	tagaaGaacacagg	0.00339842		-5	pos	tagaaAaacacagg	0.000255997	13.2752
rs2790444	C	SOX2_6	C/T	-1	pos	cCgaattacatttca	0.000459855		-1	pos	cTgaattacatttca	4.00864e-05	11.4716
rs2790444	C	POU1F1_2	C/T	-10	neg	ttcGggcaaattaa	0.00266331		-10	neg	ttcAggcaaattaa	0.000243821	10.9232
rs6066832	C	GLI2_1	C/A	-8	pos	tcccacccCacccc	0.00219076		-8	pos	tcccacccAacccc	0.000200585	10.9219
rs2790444	C	SRY_4	C/T	0	pos	Cgaattacatttc	0.000164785		0	pos	Tgaattacatttc	1.57897e-05	10.4362
rs78740585	C	IRF5_1	G/A	-5	pos	ctgaaGctgtaagt	0.00141225		-5	pos	ctgaaActgtaagt	0.000135749	10.4035
rs2790444	E	POU5F1_mES-Oct4	C/T	-7	pos	atttgccCga	0.00412861		-7	pos	atttgccTga	0.00041567	9.93244
rs3777183	D	HMGA1,2.p2	G/A	-6	neg	cctgtgttCttctaa	0.00478278		-6	neg	cctgtgttTttctaa	0.000482741	9.90756
rs78740585	C	SOX17_1	G/A	-9	neg	tacagCttcagttct	0.00393502		-9	neg	tacagTttcagttct	0.000397212	9.9066
rs2790444	C	SOX1_4	C/T	0	pos	Cgaattacatttca	0.000117291		0	neg	tgaaatgtaattcA	1.23814e-05	9.47311
rs11960493	E	TFAP2C_MCF7-TFAP2c	T/G	-12	pos	acggccctggagTag	0.00393505		-10	neg	agctCctccagggcc	0.000417083	9.43468
rs11960493	D	ZBTB6.p2	T/G	-10	neg	ctActccagggcc	0.000955835		-1	neg	ccgcaccagctCc	0.000101328	9.43309
rs2790444	C	SOX8_7	C/T	-1	pos	cCgaattacattt	0.00177635		-1	pos	cTgaattacattt	0.000197432	8.9973
rs2790444	C	POU3F2_2	C/T	0	neg	aaatgtaattcG	0.00230046		-9	neg	tcAggcaaatta	0.000255872	8.99067
rs62376437	E	ZNF263_K562-Znf263	A/G	-2	pos	ccAtgcttcc	0.00356094		-2	pos	ccGtgcttcc	0.000396125	8.98943
rs2790444	C	SOX2_2	C/T	-1	neg	tgaaatgtaattcGg	0.000417136		-1	neg	tgaaatgtaattcAg	4.64176e-05	8.98658
rs78740585	C	PRDM1	G/A	-4	pos	tgaaGctgtaagttg	0.000867108		-4	pos	tgaaActgtaagttg	9.64932e-05	8.98621
rs78740585	D	PRDM1.p3	G/A	-2	pos	aaGctgtaagtt	0.00198731		-2	pos	aaActgtaagtt	0.000221158	8.9859
rs78740585	C	SOX10_6	G/A	-9	neg	tacagCttcagttct	0.000825479		-9	neg	tacagTttcagttct	9.5659e-05	8.62939
rs3777183	D	IKZF2.p2	G/A	-7	pos	tttagaaGaac	0.00279593		-7	pos	tttagaaAaac	0.000326422	8.56539
rs6066832	D	TFCP2.p2	C/A	-6	neg	cctggggtGgggtgg	0.000616273		-12	neg	gtTgggtgggaccag	7.20078e-05	8.55842
rs78740585	B	MA0051.1 IRF2	G/A	-4	pos	tgaaGctgtaagttgacc	0.00241523		-4	pos	tgaaActgtaagttgacc	0.000282264	8.55665
rs3777183	B	MA0593.1 FOXP2	G/A	-2	pos	aaGaacacagg	0.00121845		-4	pos	agaaAaacaca	0.000142413	8.55577
rs2790444	C	SOX10_8	C/T	-5	neg	atgtaattcGggcaa	0.000473489		-5	neg	atgtaattcAggcaa	5.56393e-05	8.50997
rs62376437	B	MA0059.1 MYC+MAX	A/G	-5	neg	aagcaTgggga	0.00148226		-5	neg	aagcaCgggga	0.000180665	8.20451
rs2790444	C	SOX15_3	C/T	-1	pos	cCgaattacatttca	0.00134024		-1	pos	cTgaattacatttca	0.000164159	8.16428
rs2790444	C	SOX7_3	C/T	-6	neg	aatgtaattcGggcaaa	0.0016346		-6	neg	aatgtaattcAggcaaa	0.000200496	8.15277
rs78740585	D	IRF1,2,7.p3	G/A	-12	pos	tcaagaactgaaGctgtaag	0.000616238		-12	pos	tcaagaactgaaActgtaag	7.55943e-05	8.15192
rs2790444	C	SOX3_3	C/T	-2	pos	ccCgaattacatttcat	0.00230099		-2	pos	ccTgaattacatttcat	0.000296421	7.7626
rs78740585	C	SOX8_3	G/A	-10	neg	ttacagCttcagttctt	0.00339915		-10	neg	ttacagTttcagttctt	0.000437951	7.76149
rs78740585	C	SOX4	G/A	-9	neg	ttacagCttcagttct	0.00121874		-9	neg	ttacagTttcagttct	0.000164316	7.41702
rs11960493	B	MA0524.1 TFAP2C	T/G	-10	neg	agctActccagggcc	0.000296418		-10	neg	agctCctccagggcc	4.00819e-05	7.39532
rs2790444	C	SOX17_2	C/T	-1	pos	cCgaattacatttca	0.000910521		-1	pos	cTgaattacatttca	0.000123135	7.39452
rs2790444	C	SOX18_3	C/T	-1	pos	cCgaattacatttca	0.00278165		-1	pos	cTgaattacatttca	0.000378065	7.35759
rs78740585	C	Sox11	G/A	-9	neg	tacagCttcagttct	0.00140094		-9	neg	tacagTttcagttct	0.000193692	7.23283
rs78740585	C	SOX7_2	G/A	-10	neg	ttacagCttcagttctt	0.00219108		-10	neg	ttacagTttcagttctt	0.000311281	7.03891
rs62376437	D	TFCP2.p2	A/G	-3	neg	gctgggaagcaTggg	0.000616273		-3	neg	gctgggaagcaCggg	9.18875e-05	6.70682
rs78740585	C	SOX8_6	G/A	-9	neg	tacagCttcagttct	0.00196825		-9	neg	tacagTttcagttct	0.000299516	6.57142
rs2790444	C	SOX1_2	C/T	-1	pos	cCgaattacatttca	0.000256064		-1	pos	cTgaattacatttca	4.00788e-05	6.38901
rs6066832	E	GLI3_GLI3	C/A	-4	neg	ctggggtGgggt	0.00180283		-9	neg	gtTgggtgggac	0.000282264	6.38703
rs11960493	B	MA0003.2 TFAP2A	T/G	-10	neg	agctActccagggcc	0.00105383		-10	neg	agctCctccagggcc	0.000165003	6.38677
rs78740585	C	SOX9_5	G/A	-10	neg	ttacagCttcagttctt	0.00171676		-10	neg	ttacagTttcagttctt	0.000268887	6.3847
rs3777183	C	FOXJ3_3	G/A	-8	pos	atttagaaGaaca	0.00148288		-8	pos	atttagaaAaaca	0.000232277	6.38412
rs62376437	B	MA0147.2 Myc	A/G	-6	neg	gcaTggggat	0.00240936		-4	pos	ccccGtgctt	0.000389978	6.1782
rs2790444	C	SOX9_7	C/T	-6	neg	aatgtaattcGggcaaa	0.0012813		-6	neg	aatgtaattcAggcaaa	0.000210671	6.08202
rs3777183	C	NFAT5	G/A	-6	pos	ttagaaGaacacag	0.00266327		-6	pos	ttagaaAaacacag	0.000437931	6.08149
rs2790444	C	SOX10_4	C/T	-5	neg	atgtaattcGggcaa	0.00161781		-5	neg	atgtaattcAggcaa	0.000268818	6.01824
rs78740585	E	SPI1_Bcell-PU.1	G/A	-10	pos	aagaactgaaGc	2.02294e-05		-10	pos	aagaactgaaAc	3.48573e-06	5.80351
rs11960493	E	TFAP2A_Hela-AP2alpha	T/G	-11	pos	cggccctggagT	0.00230047		-11	pos	cggccctggagG	0.000397028	5.79421
rs78740585	C	SOX10_1	G/A	-9	neg	tacagCttcagttct	0.00230082		-9	neg	tacagTttcagttct	0.000415343	5.53957
rs2790444	C	TBX21_6	C/T	-16	pos	tcagacttaatttgccCga	0.00134526		-16	pos	tcagacttaatttgccTga	0.000256045	5.25398
rs6066832	B	MA0155.1 INSM1	C/A	-1	neg	tccctggggtGg	0.00155613		-1	neg	tccctggggtTg	0.000326421	4.76725
rs2790444	C	SOX21_4	C/T	0	neg	gaaatgtaattcG	0.000296376		0	neg	gaaatgtaattcA	6.21869e-05	4.76589
rs62376437	E	NR1H2_BLRP(RAW)	A/G	-11	pos	aggttatccccAtgct	0.00141246		-11	pos	aggttatccccGtgct	0.00029643	4.76491
rs3777183	D	ZNF384.p2	G/A	-3	pos	gaaGaacac	0.000907609		-3	pos	gaaAaacac	0.000198328	4.57631
rs6066832	E	KLF1_Erythrocyte-Klf1	C/A	-5	neg	tggggtGgggtg	0.000142561		-10	neg	tTgggtgggacc	3.29523e-05	4.3263
rs62376437	D	TP53.p2	A/G	-12	pos	caggttatccccAtgcttcc	0.00171675		-12	pos	caggttatccccGtgcttcc	0.000397177	4.32238
rs2790444	C	SOX15_2	C/T	-1	pos	cCgaattacatttca	0.00194826		-1	pos	cTgaattacatttca	0.000470954	4.13684
rs3777182	D	RREB1.p2	T/A	-6	neg	ccaaacaacacacActcaga	4.64174e-05		-6	neg	ccaaacaacacacTctcaga	0.000191052	0.242957
rs6066832	D	KLF4.p3	C/A	-4	neg	ggggtGgggt	1.95445e-05		-9	neg	Tgggtgggac	8.72286e-05	0.224061
rs6066832	B	MA0039.2 Klf4	C/A	-4	neg	ggggtGgggt	1.95445e-05		-9	neg	Tgggtgggac	8.72286e-05	0.224061
rs3777183	B	MA0520.1 Stat6	G/A	-9	neg	gtgttCttctaaata	0.000459805		-9	neg	gtgttTttctaaata	0.00219131	0.209831
rs6066832	D	SP1.p2	C/A	-6	neg	ctggggtGgggtgg	6.52661e-05		-11	neg	gtTgggtgggacca	0.000311196	0.209726
rs6066832	B	MA0516.1 SP2	C/A	-9	pos	gtcccacccCacccc	1.02216e-05		-9	pos	gtcccacccAacccc	5.11634e-05	0.199784
rs6066832	C	SP3	C/A	-4	pos	acccCacccca	0.000106302		-9	pos	gtcccacccAa	0.000558926	0.19019
rs2790444	C	POU6F2_3	C/T	-1	pos	cCgaattaca	0.000255987		-1	pos	cTgaattaca	0.00141197	0.181297
rs3777182	C	ZSCAN4	T/A	-7	neg	aacacacActcagac	8.75214e-05		-7	neg	aacacacTctcagac	0.000532339	0.164409
rs6066832	E	SREBP1A_HepG2	C/A	-7	pos	cccacccCac	0.000358919		-7	pos	cccacccAac	0.00218898	0.163966
rs3777182	D	BPTF.p2	T/A	0	neg	ccaaacaacacacA	1.51127e-05		0	neg	ccaaacaacacacT	9.6445e-05	0.156698
rs3777182	C	TBX20_1	T/A	-11	pos	aggtgtctgagTgtgt	0.000106378		-9	pos	gtgtctgagAgtgtgt	0.000679371	0.156584
rs3777183	B	MA0518.1 Stat4	G/A	-7	pos	tttagaaGaacaca	0.000397189		-7	pos	tttagaaAaacaca	0.0025368	0.156571
rs6066832	D	EBF1.p2	C/A	-5	neg	ttatggtccctggggtGgggtg	0.000416933		-5	neg	ttatggtccctggggtTgggtg	0.00266325	0.15655
rs6066832	D	MAZ.p2	C/A	-7	neg	Ggggtggg	0.000213077		-7	neg	Tgggtggg	0.00142504	0.149523
rs6066832	B	MA0595.1 SREBF1	C/A	-7	pos	cccacccCac	0.000272644		-7	pos	cccacccAac	0.00189202	0.144102
rs6066832	C	Zfp740	C/A	-7	pos	cccacccCac	7.53161e-05		-7	pos	cccacccAac	0.000531983	0.141576
rs3777182	B	MA0472.1 EGR2	T/A	-5	neg	acaacacacActcag	0.000117284		-3	neg	aaacaacacacTctc	0.000866911	0.13529
rs3777182	C	FOXJ2_1	T/A	0	neg	ccaaacaacacacA	0.000181974		0	neg	ccaaacaacacacT	0.00141223	0.128856
rs2790444	C	E2F2_3	C/T	-9	neg	taattcGggcaaatta	0.000173272		-9	pos	taatttgccTgaatta	0.00134524	0.128804
rs6066832	C	ZNF740_1	C/A	-7	pos	cccacccCac	9.53245e-05		-7	pos	cccacccAac	0.00082515	0.115524
rs6066832	C	ZNF740_2	C/A	-7	pos	cccacccCac	4.14602e-05		-8	pos	tcccacccAa	0.000359898	0.1152
rs6066832	B	MA0163.1 PLAG1	C/A	0	neg	tggtccctggggtG	0.000243884		0	neg	tggtccctggggtT	0.00219095	0.111314
rs62376437	E	PAX5_motifA	A/G	-4	neg	gctgggaagcaTgggg	0.000459792		-4	neg	gctgggaagcaCgggg	0.00413149	0.111289
rs78740585	D	PAX6.p2	G/A	-7	neg	ttacagCttcagtt	0.000343059		-7	neg	ttacagTttcagtt	0.00308305	0.111272
rs62376437	C	FOXO4_3	A/G	-7	pos	tatccccAtgct	0.000482774		-7	pos	tatccccGtgct	0.00455425	0.106005
rs3777182	C	FOXJ3_5	T/A	0	neg	ccaaacaacacacA	5.64143e-05		0	neg	ccaaacaacacacT	0.000532316	0.105979
rs2790444	C	E2F1_4	C/T	-8	neg	aattcGggcaaatt	0.000396924		-8	neg	aattcAggcaaatt	0.00413132	0.0960768
rs78740585	B	MA0069.1 Pax6	G/A	-7	neg	ttacagCttcagtt	0.00016502		-7	neg	ttacagTttcagtt	0.00180212	0.0915702
rs2790444	C	SPDEF_2	C/T	-7	pos	atttgccCgaattac	0.000165021		-7	pos	atttgccTgaattac	0.00219087	0.0753219
rs3777182	C	EGR1_3	T/A	-7	neg	caacacacActcagac	0.00010132		-7	neg	caacacacTctcagac	0.00134521	0.0753188
rs3777183	E	STAT6_CD4-Stat6	G/A	-7	neg	tgttCttctaaa	0.00023227		-7	neg	tgttTttctaaa	0.00323593	0.0717784
rs6066832	D	ZNF148.p2	C/A	-3	neg	ggtccctggggtGggg	8.41323e-06		-3	neg	ggtccctggggtTggg	0.000123139	0.0683228
rs62376437	B	MA0088.1 znf143	A/G	-8	pos	ttatccccAtgcttcccagc	4.20731e-05		-8	pos	ttatccccGtgcttcccagc	0.00064683	0.0650451
rs6066832	D	PAX5.p2	C/A	-6	neg	tggtccctggggtGgggtgg	2.84894e-05		-6	neg	tggtccctggggtTgggtgg	0.000459877	0.06195
rs6066832	C	SP1	C/A	-4	pos	acccCacccca	1.34659e-05		-9	pos	gtcccacccAa	0.000232149	0.0580054
rs3777183	C	HOXA13_4	G/A	-9	neg	tCttctaaata	0.000282203		-9	neg	tTttctaaata	0.00502177	0.0561958
rs3777183	D	NR4A2.p2	G/A	-2	pos	aaGaacac	0.000365893		-2	pos	aaAaacac	0.00771709	0.0474133
rs3777183	B	MA0160.1 NR4A2	G/A	-2	pos	aaGaacac	0.000365893		-2	pos	aaAaacac	0.00771709	0.0474133
rs6066832	D	PATZ1.p2	C/A	-6	neg	tggggtGgggtgg	3.14174e-05		-6	neg	tggggtTgggtgg	0.000679425	0.0462411
rs2790444	B	MA0597.1 THAP1	C/T	-5	pos	ttgccCgaa	0.00011056		-5	pos	ttgccTgaa	0.00673094	0.0164257
